# Supplementary material for: Identifying interpretable gene-biomarker associations with functionally informed kernel-based tests in 190,000 exomes
Source: Nat Commun. 2022 Sep 10;13:5332. doi: 10.1038/s41467-022-32864-2 (PMC9464252; doi:10.1038/s41467-022-32864-2)
Supplement: Supplementary file 4 — Supplementary Data 1 [file 41467_2022_32864_MOESM4_ESM.xlsx]

## Sheet: Supplementary Data 1
gene_name	ensembl97_id	pheno_category	pheno	distance_to_pheno_gene	p-value	cct	pv_cct0	pv_cct1_mrgLOF	pv_conditional	effect	test_type	test	n_snp	n_aa	nCarrier	beta	betaSd	h2	h2_mrgLOF	lrtstat	lrtstat_mrgLOF	N	avg_svbeta	avg_hsbeta	hsbeta_cumMAC	hsbeta_neg	hsbeta_pos	hsbeta_snp	Chromosome	Start	End	Strand	locus	GWAS_catalog_hit	phenoscanner_hit	cond_snp	gene_start_hg19	snp_pos_hg19	snp_p_value	snp_set	snp_ukbbv	snp_dist	snp_A1	snp_A2	snp_C1	snp_C2	snp_G0	study_MAF	omim
A1CF	ENSG00000148584	liver	Gamma glutamyltransferase	.	4.12448e-09	no	.	.	4.39685e-09	pLOF	gbvc	score	25	.	63	0.658145	0.111936					182654	.	.	.	.	.	.	10	50799408	50885675	-	65	TRUE	FALSE	rs41274050	52645434	52573772	2.36e-13	PAV	3	71662	T	C	3601	380341	0	0.00937902
ABCA1	ENSG00000165029	cardiovascular	Apolipoprotein A	.	5.94612e-204	yes	8.24937e-162	2.97306e-204	1.26769e-208	miss + pLOF	K	RLRT	388	256	1987	.	.	0.00423259	0.00812765	459.547	916.328	167049	-0.605875	-1.70581	442	9	0	9	9	104781005	104928155	-	64	TRUE	FALSE	rs2254819	107690435	107666414	1.4e-115	NCV	3	24021	C	T	182533	201409	0	0.475418	Tangier disease (a.r.); HDL deficiency, familial, 1
ABCA1	ENSG00000165029	cardiovascular	Apolipoprotein A	.	6.38497e-173	yes	2.66823e-130	3.19249e-173	1.4522e-168	miss + pLOF	gbvc	RLRT	388	256	1987	-0.563318	0.0211809	0.00326779	0.00426218	534.475	698.275	167049	.	.	.	.	.	.	9	104781005	104928155	-	64	TRUE	FALSE	rs2254819	107690435	107666414	1.4e-115	NCV	3	24021	C	T	182533	201409	0	0.475418	Tangier disease (a.r.); HDL deficiency, familial, 1
ABCA1	ENSG00000165029	cardiovascular	HDL cholesterol	.	4.3384e-161	yes	1.15566e-133	2.1692e-161	1.45717e-170	miss + pLOF	K	RLRT	390	257	1994	.	.	0.00336677	0.00647451	371.952	742.032	168042	-0.523337	-1.37117	445	9	0	9	9	104781005	104928155	-	64	TRUE	TRUE	rs2254819	107690435	107666414	6.03e-95	NCV	3	24021	C	T	182533	201409	0	0.475418	Tangier disease (a.r.); HDL deficiency, familial, 1
ABCA1	ENSG00000165029	cardiovascular	HDL cholesterol	.	7.31231e-148	yes	7.68231e-114	3.65615e-148	4.05576e-142	miss + pLOF	gbvc	RLRT	390	257	1994	-0.49967	0.0202188	0.00284253	0.00366003	466.964	602.218	168042	.	.	.	.	.	.	9	104781005	104928155	-	64	TRUE	TRUE	rs2254819	107690435	107666414	6.03e-95	NCV	3	24021	C	T	182533	201409	0	0.475418	Tangier disease (a.r.); HDL deficiency, familial, 1
ABCA1	ENSG00000165029	cardiovascular	Apolipoprotein A	.	1.20555e-60	yes	2.41446e-34	6.02777e-61	3.39138e-62	splice + pLOF	K	RLRT	177	.	853	.	.	0.002115	0.00545971	167.611	268.58	167049	-0.543742	-2.78093	11	4	0	4	9	104781005	104928155	-	64	TRUE	FALSE	rs2254819	107690435	107666414	1.4e-115	NCV	3	24021	C	T	182533	201409	0	0.475418	Tangier disease (a.r.); HDL deficiency, familial, 1
ABCA1	ENSG00000165029	cardiovascular	HDL cholesterol	.	6.87135e-48	yes	1.02233e-28	3.43568e-48	2.22347e-50	splice + pLOF	K	RLRT	177	.	856	.	.	0.00167059	0.00424499	132.825	214.77	168042	-0.46013	-2.0999	4	1	0	1	9	104781005	104928155	-	64	TRUE	TRUE	rs2254819	107690435	107666414	6.03e-95	NCV	3	24021	C	T	182533	201409	0	0.475418	Tangier disease (a.r.); HDL deficiency, familial, 1
ABCA1	ENSG00000165029	cardiovascular	Apolipoprotein A	.	2.54509e-46	yes	3.39926e-21	1.27255e-46	2.41552e-49	splice + pLOF	gbvc	RLRT	177	.	853	-0.705608	0.0483976	0.000536117	0.00127125	84.7133	206.066	167049	.	.	.	.	.	.	9	104781005	104928155	-	64	TRUE	FALSE	rs2254819	107690435	107666414	1.4e-115	NCV	3	24021	C	T	182533	201409	0	0.475418	Tangier disease (a.r.); HDL deficiency, familial, 1
ABCA1	ENSG00000165029	cardiovascular	Apolipoprotein A	.	2.00186e-44	no	.	.	4.22678e-45	pLOF	gbvc	score	68	.	200	-0.869377	0.0621411					167049	.	.	.	.	.	.	9	104781005	104928155	-	64	TRUE	FALSE	rs2254819	107690435	107666414	1.4e-115	NCV	3	24021	C	T	182533	201409	0	0.475418	Tangier disease (a.r.); HDL deficiency, familial, 1
ABCA1	ENSG00000165029	cardiovascular	HDL cholesterol	.	1.12107e-40	yes	1.17994e-18	5.60535e-41	1.62172e-40	splice + pLOF	gbvc	RLRT	177	.	856	-0.610954	0.0461898	0.000441361	0.00103898	69.5474	168.7	168042	.	.	.	.	.	.	9	104781005	104928155	-	64	TRUE	TRUE	rs2254819	107690435	107666414	6.03e-95	NCV	3	24021	C	T	182533	201409	0	0.475418	Tangier disease (a.r.); HDL deficiency, familial, 1
ABCA1	ENSG00000165029	cardiovascular	HDL cholesterol	.	3.46642e-36	no	.	.	9.68833e-37	pLOF	gbvc	score	68	.	201	-0.744863	0.0592727					168042	.	.	.	.	.	.	9	104781005	104928155	-	64	TRUE	TRUE	rs2254819	107690435	107666414	6.03e-95	NCV	3	24021	C	T	182533	201409	0	0.475418	Tangier disease (a.r.); HDL deficiency, familial, 1
ABCA1	ENSG00000165029	cardiovascular	Cholesterol	.	5.27867e-28	yes	1.38287e-23	2.63939e-28	2.43847e-26	miss + pLOF	gbvc	RLRT	410	269	2160	-0.240465	0.0227027	0.000502495	0.000615727	86.31	106.434	182734	.	.	.	.	.	.	9	104781005	104928155	-	64	TRUE	TRUE	rs2254819	107690435	107666414	7.81e-69	NCV	3	24021	C	T	182533	201409	0	0.475418	Tangier disease (a.r.); HDL deficiency, familial, 1
ABCA1	ENSG00000165029	cardiovascular	C-reactive protein	.	1.32502e-27	yes	8.28912e-28	3.30024e-27	.	miss + pLOF	K	RLRT	407	268	2150	.	.	0.000373478	0.000823087	57.3586	112.424	182319	0.00422547	-1.39184	66	2	0	2	9	104781005	104928155	-	64	TRUE	FALSE	.	.	.	.		.	.			.	.	.	.	Tangier disease (a.r.); HDL deficiency, familial, 1
ABCA1	ENSG00000165029	cardiovascular	Cholesterol	.	3.06355e-21	yes	2.15548e-17	1.53188e-21	1.0887e-20	miss + pLOF	K	RLRT	410	269	2160	.	.	0.000578565	0.00116996	43.687	87.3267	182734	-0.268457	-0.767824	46	1	0	1	9	104781005	104928155	-	64	TRUE	TRUE	rs2254819	107690435	107666414	7.81e-69	NCV	3	24021	C	T	182533	201409	0	0.475418	Tangier disease (a.r.); HDL deficiency, familial, 1
ABCA6	ENSG00000154262	liver	Albumin	.	3.44329e-09	yes	2.48152e-06	1.72284e-09	3.87107e-09	miss + pLOF	gbvc	RLRT	376	218	2235	-0.130606	0.0218842	0.000125868	0.000208649	17.843	31.041	168138	.	.	.	.	.	.	17	69078701	69141895	-	103	TRUE	FALSE	rs113408695	67138035	67060872	3.41e-66	NCV	3	77163	C	T	13997	369945	0	0.036456
ABCB11	ENSG00000073734	bone and joint	Alkaline phosphatase	.	1.16185e-13	yes	8.01452e-07	5.80545e-14	1.73028e-13	miss + pLOF	K	RLRT	321	216	1387	.	.	0.000290597	0.000582135	27.9053	52.8778	182741	0.179633	0.404377	128	0	1	1	2	168915497	169031324	-	19	TRUE	TRUE	rs3755162	169887833	169875245	9.48e-60	NCV	3	12588	T	G	14356	369586	0	0.0373911	Cholestasis, benign recurrent intrahepatic, 2 (a.r.); Cholestasis, progressive familial intrahepatic 2 (a.r.)
ABCB11	ENSG00000073734	bone and joint	Alkaline phosphatase	.	1.56836e-12	yes	6.77365e-08	7.84228e-13	1.84908e-12	splice + pLOF	gbvc	RLRT	199	.	1091	0.351401	0.0504002	0.000150106	0.000261968	23.9421	43.7217	182741	.	.	.	.	.	.	2	168915497	169031324	-	19	TRUE	TRUE	rs3755162	169887833	169875245	9.48e-60	NCV	3	12588	T	G	14356	369586	0	0.0373911	Cholestasis, benign recurrent intrahepatic, 2 (a.r.); Cholestasis, progressive familial intrahepatic 2 (a.r.)
ABCB11	ENSG00000073734	bone and joint	Alkaline phosphatase	.	4.01751e-12	yes	2.72404e-08	2.0089e-12	1.39421e-11	miss + pLOF	gbvc	RLRT	321	216	1387	0.185044	0.0270453	0.00015916	0.000252756	25.4553	41.961	182741	.	.	.	.	.	.	2	168915497	169031324	-	19	TRUE	TRUE	rs3755162	169887833	169875245	9.48e-60	NCV	3	12588	T	G	14356	369586	0	0.0373911	Cholestasis, benign recurrent intrahepatic, 2 (a.r.); Cholestasis, progressive familial intrahepatic 2 (a.r.)
ABCB11	ENSG00000073734	bone and joint	Alkaline phosphatase	.	7.37466e-12	yes	6.22079e-05	3.68731e-12	2.2839e-12	splice + pLOF	K	RLRT	199	.	1091	.	.	0.000169345	0.000246007	23.7477	45.2084	182741	0.158059	.	0	0	0	0	2	168915497	169031324	-	19	TRUE	TRUE	rs3755162	169887833	169875245	9.48e-60	NCV	3	12588	T	G	14356	369586	0	0.0373911	Cholestasis, benign recurrent intrahepatic, 2 (a.r.); Cholestasis, progressive familial intrahepatic 2 (a.r.)
ABCB11	ENSG00000073734	bone and joint	Alkaline phosphatase	.	5.26061e-10	no	.	.	6.59144e-10	pLOF	gbvc	score	48	.	82	0.659544	0.106177					182741	.	.	.	.	.	.	2	168915497	169031324	-	19	TRUE	TRUE	rs3755162	169887833	169875245	9.48e-60	NCV	3	12588	T	G	14356	369586	0	0.0373911	Cholestasis, benign recurrent intrahepatic, 2 (a.r.); Cholestasis, progressive familial intrahepatic 2 (a.r.)
ABCB11	ENSG00000073734	liver	Gamma glutamyltransferase	.	6.38589e-09	yes	4.3941e-08	3.44314e-09	1.3854e-09	miss + pLOF	gbvc	RLRT	320	216	1385	-0.148173	0.0250088	0.000158734	0.000188296	25.3655	30.5423	182654	.	.	.	.	.	.	2	168915497	169031324	-	19	TRUE	FALSE	rs12328794	169887833	169961897	1.1e-21	NCV	3	-74064	C	T	191281	192661	0	0.498203	Cholestasis, benign recurrent intrahepatic, 2 (a.r.); Cholestasis, progressive familial intrahepatic 2 (a.r.)
ABCB4	ENSG00000005471	liver	Alanine aminotransferase	.	2.2954e-10	yes	1.74349e-07	1.14846e-10	7.0153e-11	miss + pLOF	gbvc	RLRT	226	151	1192	0.186244	0.0288169	0.000145919	0.000224639	23.1939	37.0341	182674	.	.	.	.	.	.	7	87401696	87480435	-	54	TRUE	FALSE	rs1202283	87109750	87082292	2.33e-14	NCV	3	27458	G	A	174456	209486	0	0.454381	Gallbladder disease 1 (a.d., a.r.); Cholestasis, intrahepatic, of pregnancy, 3 (a.d., a.r.); Cholestasis, progressive familial intrahepatic 3 (a.r.)
ABCB4	ENSG00000005471	liver	Alanine aminotransferase	.	6.15813e-09	yes	3.56036e-09	2.27772e-08	1.02974e-08	splice + pLOF	gbvc	RLRT	126	.	537	0.269527	0.0493321	0.000176293	0.000158314	28.6469	25.4516	182674	.	.	.	.	.	.	7	87401696	87480435	-	54	TRUE	FALSE	rs1202283	87109750	87082292	2.33e-14	NCV	3	27458	G	A	174456	209486	0	0.454381	Gallbladder disease 1 (a.d., a.r.); Cholestasis, intrahepatic, of pregnancy, 3 (a.d., a.r.); Cholestasis, progressive familial intrahepatic 3 (a.r.)
ABCG2	ENSG00000118777	renal	Urate	.	2.18714e-14	yes	3.64811e-06	1.09523e-14	1.11022e-15	miss + pLOF	gbvc	RLRT	170	94	1575	0.156419	0.0206222	0.000110363	0.000312422	16.9648	52.4704	182537	.	.	.	.	.	.	4	88090149	88231628	-	28	TRUE	TRUE	rs4148157	89152779	89020934	0	NCV	3	131845	A	G	37305	346637	0	0.0971631	[Junior blood group system]; [Uric acid concentration, serum, QTL1] (?a.d.)
ABCG2	ENSG00000118777	renal	Urate	.	2.50189e-13	yes	0.00181009	1.25099e-13	7.04992e-15	miss + pLOF	K	RLRT	170	94	1575	.	.	0.000227761	0.000372891	26.201	51.5279	182537	0.108262	.	0	0	0	0	4	88090149	88231628	-	28	TRUE	TRUE	rs4148157	89152779	89020934	0	NCV	3	131845	A	G	37305	346637	0	0.0971631	[Junior blood group system]; [Uric acid concentration, serum, QTL1] (?a.d.)
ABCG2	ENSG00000118777	renal	Urate	.	1.91068e-12	no	.	.	4.7549e-13	pLOF	gbvc	score	57	.	426	0.267284	0.0379568					182537	.	.	.	.	.	.	4	88090149	88231628	-	28	TRUE	TRUE	rs4148157	89152779	89020934	0	NCV	3	131845	A	G	37305	346637	0	0.0971631	[Junior blood group system]; [Uric acid concentration, serum, QTL1] (?a.d.)
ABCG2	ENSG00000118777	renal	Urate	.	2.26724e-12	yes	0.178906	1.1336e-12	6.54754e-13	splice + pLOF	K	RLRT	120	.	678	.	.	0.000145795	0.000328708	22.5543	46.7771	182537	0.122987	.	0	0	0	0	4	88090149	88231628	-	28	TRUE	TRUE	rs4148157	89152779	89020934	0	NCV	3	131845	A	G	37305	346637	0	0.0971631	[Junior blood group system]; [Uric acid concentration, serum, QTL1] (?a.d.)
ABCG2	ENSG00000118777	renal	Urate	.	1.86431e-11	yes	0.0414716	9.32155e-12	1.15491e-12	splice + pLOF	gbvc	RLRT	120	.	678	0.235626	0.0345456	1.73069e-05	0.000250302	1.73054	41.6767	182537	.	.	.	.	.	.	4	88090149	88231628	-	28	TRUE	TRUE	rs4148157	89152779	89020934	0	NCV	3	131845	A	G	37305	346637	0	0.0971631	[Junior blood group system]; [Uric acid concentration, serum, QTL1] (?a.d.)
AC011604.2	ENSG00000257046	liver	Direct bilirubin	.	7.99757e-19	yes	8.0735e-18	4.20717e-19	3.05533e-13	miss + pLOF	K	RLRT	318	189	2196	.	.	0.000457514	0.000984039	39.6733	77.2438	154962	0.183424	0.400656	311	0	2	2	12	20815673	21090245	+	78	TRUE	TRUE	rs4149081	20968607	21378021	0	NCV	3	-409414	A	G	61756	322186	0	0.160847
AC011604.2	ENSG00000257046	liver	Total bilirubin	.	1.8926e-18	yes	4.61386e-17	9.66117e-19	3.05733e-12	miss + pLOF	K	RLRT	335	198	2510	.	.	0.000356833	0.000771834	38.9081	76.3822	181997	0.192503	0.373243	337	0	2	2	12	20815673	21090245	+	78	TRUE	TRUE	rs4149081	20968607	21378021	0	NCV	3	-409414	A	G	61756	322186	0	0.160847
AC011604.2	ENSG00000257046	liver	Direct bilirubin	.	3.62172e-18	yes	1.24978e-16	1.83148e-18	1.60427e-14	miss + pLOF	gbvc	RLRT	318	189	2196	0.178512	0.0209104	0.000420207	0.000471056	60.1599	67.5747	154962	.	.	.	.	.	.	12	20815673	21090245	+	78	TRUE	TRUE	rs4149081	20968607	21378021	0	NCV	3	-409414	A	G	61756	322186	0	0.160847
AC011604.2	ENSG00000257046	liver	Total bilirubin	.	1.4877e-14	yes	1.21537e-12	7.50554e-15	3.08501e-11	miss + pLOF	gbvc	RLRT	335	198	2510	0.149464	0.0193708	0.000270789	0.000326492	44.8126	54.4398	181997	.	.	.	.	.	.	12	20815673	21090245	+	78	TRUE	TRUE	rs4149081	20968607	21378021	0	NCV	3	-409414	A	G	61756	322186	0	0.160847
AGPAT4	ENSG00000026652	cardiovascular	Lipoprotein A	537754	3.05213e-23	no	.	.	4.90034e-24	rbp	K	RLRT	13	.	75	.	.	0.000334945		93.5661		146248	0.524919	1.35773	51	0	1	1	6	161129966	161274061	-	49	TRUE	TRUE	rs61735260	161695092	161560461	0	NCV	3	134631	A	G	4705	379237	0	0.0122545
AGPAT4	ENSG00000026652	cardiovascular	Lipoprotein A	537754	5.13278e-20	yes	3.0215e-20	1.70385e-19	5.42374e-21	splice + pLOF	K	RLRT	38	.	508	.	.	0.0006284	0.00151285	39.9956	77.2295	146248	0.398652	1.35773	51	0	1	1	6	161129966	161274061	-	49	TRUE	TRUE	rs61735260	161695092	161560461	0	NCV	3	134631	A	G	4705	379237	0	0.0122545
ALB	ENSG00000163631	bone and joint	Calcium	.	2.95257e-28	yes	1.35256e-10	1.47629e-28	3.23619e-22	miss + pLOF	K	RLRT	113	69	984	.	.	0.00045836	0.000885939	61.9248	119.334	168053	-0.025349	-0.378152	253	1	0	1	4	73397113	73421482	+	25	TRUE	FALSE	rs142714816	74262830	74274363	6.72e-15	PAV	3	-11533	G	A	256	383686	0	0.000666767	?[Dysalbuminemic hypertriiodothyroninemia] (a.d., a.r.); Analbuminemia (a.r.); [Dysalbuminemic hyperthyroxinemia] (a.d., a.r.)
ALB	ENSG00000163631	bone and joint	Calcium	.	2.25635e-21	no	.	.	2.15019e-21	pLOF	gbvc	score	31	.	90	-0.99508	0.104801					168053	.	.	.	.	.	.	4	73397113	73421482	+	25	TRUE	FALSE	rs142714816	74262830	74274363	6.72e-15	PAV	3	-11533	G	A	256	383686	0	0.000666767	?[Dysalbuminemic hypertriiodothyroninemia] (a.d., a.r.); Analbuminemia (a.r.); [Dysalbuminemic hyperthyroxinemia] (a.d., a.r.)
ALB	ENSG00000163631	bone and joint	Calcium	.	2.09332e-19	yes	5.01803e-07	1.04666e-19	3.86912e-19	splice + pLOF	gbvc	RLRT	59	.	181	-0.814152	0.0924441	0.000138714	0.000455955	20.0925	72.1942	168053	.	.	.	.	.	.	4	73397113	73421482	+	25	TRUE	FALSE	rs142714816	74262830	74274363	6.72e-15	PAV	3	-11533	G	A	256	383686	0	0.000666767	?[Dysalbuminemic hypertriiodothyroninemia] (a.d., a.r.); Analbuminemia (a.r.); [Dysalbuminemic hyperthyroxinemia] (a.d., a.r.)
ALB	ENSG00000163631	bone and joint	Calcium	.	2.51476e-19	yes	1.24019e-07	1.25738e-19	1.0006e-19	splice + pLOF	K	RLRT	59	.	181	.	.	0.000351225	0.000238743	54.9484	81.9936	168053	-0.328409	-1.58071	9	1	0	1	4	73397113	73421482	+	25	TRUE	FALSE	rs142714816	74262830	74274363	6.72e-15	PAV	3	-11533	G	A	256	383686	0	0.000666767	?[Dysalbuminemic hypertriiodothyroninemia] (a.d., a.r.); Analbuminemia (a.r.); [Dysalbuminemic hyperthyroxinemia] (a.d., a.r.)
ALB	ENSG00000163631	liver	Albumin	0	1.45213e-76	yes	4.4616e-14	7.26067e-77	5.09406e-76	miss + pLOF	K	RLRT	113	69	984	.	.	0.00137052	0.00227785	170.29	336.14	168138	-0.279169	.	0	0	0	0	4	73397113	73421482	+	25	TRUE	FALSE	rs115114874	74262830	74594258	1.14e-13	NCV	3	-331428	T	C	6886	377056	0	0.017935	?[Dysalbuminemic hypertriiodothyroninemia] (a.d., a.r.); Analbuminemia (a.r.); [Dysalbuminemic hyperthyroxinemia] (a.d., a.r.)
ALB	ENSG00000163631	liver	Albumin	0	3.29453e-66	yes	1.08037e-28	1.64726e-66	1.03327e-65	splice + pLOF	K	RLRT	59	.	181	.	.	0.00120355	0.000678532	202.046	287.281	168138	-0.894653	-2.46236	17	2	0	2	4	73397113	73421482	+	25	TRUE	FALSE	rs115114874	74262830	74594258	1.14e-13	NCV	3	-331428	T	C	6886	377056	0	0.017935	?[Dysalbuminemic hypertriiodothyroninemia] (a.d., a.r.); Analbuminemia (a.r.); [Dysalbuminemic hyperthyroxinemia] (a.d., a.r.)
ALB	ENSG00000163631	liver	Albumin	0	1.27326e-65	no	.	.	1.02041e-65	pLOF	gbvc	score	31	.	90	-1.74737	0.102044					168138	.	.	.	.	.	.	4	73397113	73421482	+	25	TRUE	FALSE	rs115114874	74262830	74594258	1.14e-13	NCV	3	-331428	T	C	6886	377056	0	0.017935	?[Dysalbuminemic hypertriiodothyroninemia] (a.d., a.r.); Analbuminemia (a.r.); [Dysalbuminemic hyperthyroxinemia] (a.d., a.r.)
ALB	ENSG00000163631	liver	Albumin	0	9.08723e-59	yes	1.3648e-22	4.54361e-59	1.41415e-61	splice + pLOF	gbvc	RLRT	59	.	181	-1.44399	0.0900184	0.000548425	0.00152405	87.5781	250.569	168138	.	.	.	.	.	.	4	73397113	73421482	+	25	TRUE	FALSE	rs115114874	74262830	74594258	1.14e-13	NCV	3	-331428	T	C	6886	377056	0	0.017935	?[Dysalbuminemic hypertriiodothyroninemia] (a.d., a.r.); Analbuminemia (a.r.); [Dysalbuminemic hyperthyroxinemia] (a.d., a.r.)
ALB	ENSG00000163631	liver	Albumin	0	4.66728e-25	yes	2.77262e-07	2.33364e-25	7.38681e-26	miss + pLOF	gbvc	RLRT	113	69	984	-0.331962	0.0324768	0.000149662	0.00061898	21.7596	98.7984	168138	.	.	.	.	.	.	4	73397113	73421482	+	25	TRUE	FALSE	rs115114874	74262830	74594258	1.14e-13	NCV	3	-331428	T	C	6886	377056	0	0.017935	?[Dysalbuminemic hypertriiodothyroninemia] (a.d., a.r.); Analbuminemia (a.r.); [Dysalbuminemic hyperthyroxinemia] (a.d., a.r.)
ALB	ENSG00000163631	renal	Total protein	.	8.24211e-15	no	.	.	.	pLOF	gbvc	score	31	.	90	-0.805503	0.103733					167930	.	.	.	.	.	.	4	73397113	73421482	+	25	FALSE	FALSE	.	.	.	.		.	.			.	.	.	.	?[Dysalbuminemic hypertriiodothyroninemia] (a.d., a.r.); Analbuminemia (a.r.); [Dysalbuminemic hyperthyroxinemia] (a.d., a.r.)
ALB	ENSG00000163631	renal	Total protein	.	1.52656e-14	yes	1.7787e-07	7.68346e-15	.	splice + pLOF	gbvc	RLRT	59	.	180	-0.697382	0.0915585	0.000153521	0.00033994	22.467	52.9451	167930	.	.	.	.	.	.	4	73397113	73421482	+	25	FALSE	FALSE	.	.	.	.		.	.			.	.	.	.	?[Dysalbuminemic hypertriiodothyroninemia] (a.d., a.r.); Analbuminemia (a.r.); [Dysalbuminemic hyperthyroxinemia] (a.d., a.r.)
ALB	ENSG00000163631	renal	Total protein	.	4.45199e-14	yes	3.24809e-06	2.22721e-14	.	splice + pLOF	K	RLRT	59	.	180	.	.	0.00029626	0.000272968	37.168	54.8068	167930	-0.498392	.	0	0	0	0	4	73397113	73421482	+	25	FALSE	FALSE	.	.	.	.		.	.			.	.	.	.	?[Dysalbuminemic hypertriiodothyroninemia] (a.d., a.r.); Analbuminemia (a.r.); [Dysalbuminemic hyperthyroxinemia] (a.d., a.r.)
ALPL	ENSG00000162551	bone and joint	Alkaline phosphatase	0	0	yes	0	0	0	miss + pLOF	gbvc	RLRT	165	98	1272	-1.72034	0.0284747	0.0211905	0.0197149	3884.51	3604.97	182741	.	.	.	.	.	.	1	21509396	21578410	+	1	TRUE	TRUE	rs149344982	21835889	21889760	0	PAV	3	-53871	A	G	5336	378606	0	0.0138979	Odontohypophosphatasia (a.d., a.r.); Hypophosphatasia, infantile (a.r.); Hypophosphatasia, childhood (a.r.); Hypophosphatasia, adult (a.d., a.r.)
ALPL	ENSG00000162551	bone and joint	Alkaline phosphatase	0	0	yes	0	0	0	miss + pLOF	K	RLRT	165	98	1272	.	.	0.0170542	0.0416908	2041.22	4080.17	182741	-2.0599	-2.44225	853	43	0	43	1	21509396	21578410	+	1	TRUE	TRUE	rs149344982	21835889	21889760	0	PAV	3	-53871	A	G	5336	378606	0	0.0138979	Odontohypophosphatasia (a.d., a.r.); Hypophosphatasia, infantile (a.r.); Hypophosphatasia, childhood (a.r.); Hypophosphatasia, adult (a.d., a.r.)
ALPL	ENSG00000162551	bone and joint	Alkaline phosphatase	0	6.4302e-95	yes	6.04013e-83	3.2151e-95	1.97403e-101	splice + pLOF	K	RLRT	59	.	461	.	.	0.00240948	0.0216163	270.702	422.236	182741	-1.37565	-2.75627	39	5	0	5	1	21509396	21578410	+	1	TRUE	TRUE	rs149344982	21835889	21889760	0	PAV	3	-53871	A	G	5336	378606	0	0.0138979	Odontohypophosphatasia (a.d., a.r.); Hypophosphatasia, infantile (a.r.); Hypophosphatasia, childhood (a.r.); Hypophosphatasia, adult (a.d., a.r.)
ALPL	ENSG00000162551	bone and joint	Alkaline phosphatase	0	3.92607e-64	yes	3.24129e-53	1.96304e-64	1.7689e-65	splice + pLOF	gbvc	RLRT	59	.	461	-0.832078	0.0511206	0.00120311	0.0014461	214.009	258.163	182741	.	.	.	.	.	.	1	21509396	21578410	+	1	TRUE	TRUE	rs149344982	21835889	21889760	0	PAV	3	-53871	A	G	5336	378606	0	0.0138979	Odontohypophosphatasia (a.d., a.r.); Hypophosphatasia, infantile (a.r.); Hypophosphatasia, childhood (a.r.); Hypophosphatasia, adult (a.d., a.r.)
ALPL	ENSG00000162551	bone and joint	Alkaline phosphatase	0	1.1121e-43	no	.	.	6.77749e-45	pLOF	gbvc	score	33	.	320	-0.74553	0.0537633					182741	.	.	.	.	.	.	1	21509396	21578410	+	1	TRUE	TRUE	rs149344982	21835889	21889760	0	PAV	3	-53871	A	G	5336	378606	0	0.0138979	Odontohypophosphatasia (a.d., a.r.); Hypophosphatasia, infantile (a.r.); Hypophosphatasia, childhood (a.r.); Hypophosphatasia, adult (a.d., a.r.)
ALPL	ENSG00000162551	renal	Phosphate	.	3.32104e-85	yes	1.66052e-85	4.33456e-71	1.41751e-84	miss + pLOF	gbvc	RLRT	157	96	1160	0.518736	0.0302185	0.00214864	0.00175895	353.094	287.734	167807	.	.	.	.	.	.	1	21509396	21578410	+	1	TRUE	FALSE	rs975000	21835889	21839690	1.49e-93	NCV	3	-3801	C	T	116761	267181	0	0.304111	Odontohypophosphatasia (a.d., a.r.); Hypophosphatasia, infantile (a.r.); Hypophosphatasia, childhood (a.r.); Hypophosphatasia, adult (a.d., a.r.)
ALPL	ENSG00000162551	renal	Phosphate	.	7.27114e-83	yes	3.63589e-83	4.10157e-79	2.92713e-80	miss + pLOF	K	RLRT	157	96	1160	.	.	0.00185278	0.00466564	177.786	353.022	167807	0.56932	1.14403	452	0	7	7	1	21509396	21578410	+	1	TRUE	FALSE	rs975000	21835889	21839690	1.49e-93	NCV	3	-3801	C	T	116761	267181	0	0.304111	Odontohypophosphatasia (a.d., a.r.); Hypophosphatasia, infantile (a.r.); Hypophosphatasia, childhood (a.r.); Hypophosphatasia, adult (a.d., a.r.)
ALPL	ENSG00000162551	renal	Phosphate	.	5.84709e-09	yes	2.92876e-09	1.64279e-06	6.32849e-09	splice + pLOF	K	RLRT	56	.	424	.	.	0.000152493	0.00151605	17.0058	20.3076	167807	0.282275	1.81733	7	0	1	1	1	21509396	21578410	+	1	TRUE	FALSE	rs975000	21835889	21839690	1.49e-93	NCV	3	-3801	C	T	116761	267181	0	0.304111	Odontohypophosphatasia (a.d., a.r.); Hypophosphatasia, infantile (a.r.); Hypophosphatasia, childhood (a.r.); Hypophosphatasia, adult (a.d., a.r.)
ANGPTL3	ENSG00000132855	cardiovascular	Triglycerides	.	5.35016e-62	yes	1.41645e-22	2.67508e-62	1.59071e-66	miss + pLOF	K	RLRT	105	53	806	.	.	0.000743411	0.000957583	136.769	273.603	182586	-0.0969329	-0.599056	191	2	0	2	1	62597486	62606159	+	3	FALSE	TRUE	rs12130333	63063157	63191777	2.86e-119	NCV	3	-128620	T	C	80908	303034	0	0.21073	Hypobetalipoproteinemia, familial, 2 (a.r.)
ANGPTL3	ENSG00000132855	cardiovascular	Triglycerides	.	1.2027e-61	yes	9.41361e-22	6.01352e-62	6.55007e-64	miss + pLOF	gbvc	RLRT	105	53	806	-0.528837	0.0326146	0.000479237	0.0014396	82.8053	256.158	182586	.	.	.	.	.	.	1	62597486	62606159	+	3	FALSE	TRUE	rs12130333	63063157	63191777	2.86e-119	NCV	3	-128620	T	C	80908	303034	0	0.21073	Hypobetalipoproteinemia, familial, 2 (a.r.)
ANGPTL3	ENSG00000132855	cardiovascular	Apolipoprotein A	.	2.87008e-53	yes	7.51151e-22	1.43504e-53	8.41489e-52	miss + pLOF	gbvc	RLRT	103	52	750	-0.478813	0.0326541	0.000513123	0.00128604	81.0231	208.501	167049	.	.	.	.	.	.	1	62597486	62606159	+	3	FALSE	FALSE	rs12130333	63063157	63191777	5.75e-40	NCV	3	-128620	T	C	80908	303034	0	0.21073	Hypobetalipoproteinemia, familial, 2 (a.r.)
ANGPTL3	ENSG00000132855	cardiovascular	Apolipoprotein A	.	5.35152e-49	yes	5.38834e-21	2.67576e-49	7.26823e-51	miss + pLOF	K	RLRT	103	52	750	.	.	0.000672301	0.00108439	106.26	212.868	167049	-0.323933	-0.706993	112	1	0	1	1	62597486	62606159	+	3	FALSE	FALSE	rs12130333	63063157	63191777	5.75e-40	NCV	3	-128620	T	C	80908	303034	0	0.21073	Hypobetalipoproteinemia, familial, 2 (a.r.)
ANGPTL3	ENSG00000132855	cardiovascular	Triglycerides	.	1.93494e-45	yes	0.000291349	9.6747e-46	6.22174e-47	splice + pLOF	gbvc	RLRT	50	.	432	-0.656677	0.0473483	6.60813e-05	0.00104965	9.48866	185.991	182586	.	.	.	.	.	.	1	62597486	62606159	+	3	FALSE	TRUE	rs12130333	63063157	63191777	2.86e-119	NCV	3	-128620	T	C	80908	303034	0	0.21073	Hypobetalipoproteinemia, familial, 2 (a.r.)
ANGPTL3	ENSG00000132855	cardiovascular	Triglycerides	.	1.10444e-42	no	.	.	7.14296e-44	pLOF	gbvc	score	36	.	358	-0.659559	0.0481399					182586	.	.	.	.	.	.	1	62597486	62606159	+	3	FALSE	TRUE	rs12130333	63063157	63191777	2.86e-119	NCV	3	-128620	T	C	80908	303034	0	0.21073	Hypobetalipoproteinemia, familial, 2 (a.r.)
ANGPTL3	ENSG00000132855	cardiovascular	Triglycerides	.	8.37544e-42	yes	0.0221994	4.18772e-42	6.09857e-45	splice + pLOF	K	RLRT	50	.	432	.	.	0.000552115	0.000761904	92.379	180.98	182586	-0.525671	.	0	0	0	0	1	62597486	62606159	+	3	FALSE	TRUE	rs12130333	63063157	63191777	2.86e-119	NCV	3	-128620	T	C	80908	303034	0	0.21073	Hypobetalipoproteinemia, familial, 2 (a.r.)
ANGPTL3	ENSG00000132855	cardiovascular	Cholesterol	.	1.40421e-38	yes	2.28928e-13	7.02104e-39	1.51513e-38	miss + pLOF	gbvc	RLRT	105	53	806	-0.438727	0.0351256	0.000268534	0.000851712	45.0412	149.89	182734	.	.	.	.	.	.	1	62597486	62606159	+	3	FALSE	FALSE	rs12130333	63063157	63191777	3.66e-107	NCV	3	-128620	T	C	80908	303034	0	0.21073	Hypobetalipoproteinemia, familial, 2 (a.r.)
ANGPTL3	ENSG00000132855	cardiovascular	Cholesterol	.	2.95332e-38	yes	4.94416e-14	1.47666e-38	1.07148e-39	miss + pLOF	K	RLRT	105	53	806	.	.	0.000444936	0.000562806	82.1021	163.88	182734	-0.0143975	-0.660722	118	1	0	1	1	62597486	62606159	+	3	FALSE	FALSE	rs12130333	63063157	63191777	3.66e-107	NCV	3	-128620	T	C	80908	303034	0	0.21073	Hypobetalipoproteinemia, familial, 2 (a.r.)
ANGPTL3	ENSG00000132855	cardiovascular	Apolipoprotein A	.	1.16229e-30	no	.	.	3.38818e-31	pLOF	gbvc	score	35	.	333	-0.554862	0.0481841					167049	.	.	.	.	.	.	1	62597486	62606159	+	3	FALSE	FALSE	rs12130333	63063157	63191777	5.75e-40	NCV	3	-128620	T	C	80908	303034	0	0.21073	Hypobetalipoproteinemia, familial, 2 (a.r.)
ANGPTL3	ENSG00000132855	cardiovascular	Cholesterol	.	2.44711e-29	yes	0.0137575	1.22356e-29	2.47709e-29	splice + pLOF	gbvc	RLRT	50	.	432	-0.553998	0.0509892	2.80031e-05	0.000641825	3.27812	112.239	182734	.	.	.	.	.	.	1	62597486	62606159	+	3	FALSE	FALSE	rs12130333	63063157	63191777	3.66e-107	NCV	3	-128620	T	C	80908	303034	0	0.21073	Hypobetalipoproteinemia, familial, 2 (a.r.)
ANGPTL3	ENSG00000132855	cardiovascular	Cholesterol	.	6.72067e-27	no	.	.	1.44187e-27	pLOF	gbvc	score	36	.	358	-0.556867	0.0518414					182734	.	.	.	.	.	.	1	62597486	62606159	+	3	FALSE	FALSE	rs12130333	63063157	63191777	3.66e-107	NCV	3	-128620	T	C	80908	303034	0	0.21073	Hypobetalipoproteinemia, familial, 2 (a.r.)
ANGPTL3	ENSG00000132855	cardiovascular	Cholesterol	.	2.83528e-26	yes	0.0641796	1.41764e-26	7.28967e-28	splice + pLOF	K	RLRT	50	.	432	.	.	0.000336165	0.000593055	55.6603	109.97	182734	-0.179191	.	0	0	0	0	1	62597486	62606159	+	3	FALSE	FALSE	rs12130333	63063157	63191777	3.66e-107	NCV	3	-128620	T	C	80908	303034	0	0.21073	Hypobetalipoproteinemia, familial, 2 (a.r.)
ANGPTL3	ENSG00000132855	cardiovascular	Triglycerides	.	1.7966e-23	no	.	.	1.44109e-19	rbp	K	RLRT	32	.	715	.	.	0.000252169		95.93		182586	0.0528996	-0.50943	348	1	0	1	1	62597486	62606159	+	3	FALSE	TRUE	rs12130333	63063157	63191777	2.86e-119	NCV	3	-128620	T	C	80908	303034	0	0.21073	Hypobetalipoproteinemia, familial, 2 (a.r.)
ANGPTL3	ENSG00000132855	cardiovascular	HDL cholesterol	.	1.97952e-20	yes	5.6937e-09	9.89758e-21	.	miss + pLOF	gbvc	RLRT	103	52	751	-0.281022	0.0312147	0.000188995	0.000478551	28.1787	75.638	168042	.	.	.	.	.	.	1	62597486	62606159	+	3	FALSE	FALSE	.	.	.	.		.	.			.	.	.	.	Hypobetalipoproteinemia, familial, 2 (a.r.)
ANGPTL3	ENSG00000132855	cardiovascular	LDL direct	.	3.95268e-19	yes	1.01171e-06	1.97634e-19	3.2862e-20	miss + pLOF	K	RLRT	105	53	805	.	.	0.000230754	0.000280823	40.0345	79.3462	182419	0.0361001	-0.481395	118	1	0	1	1	62597486	62606159	+	3	FALSE	FALSE	rs12130333	63063157	63191777	2.1e-65	NCV	3	-128620	T	C	80908	303034	0	0.21073	Hypobetalipoproteinemia, familial, 2 (a.r.)
ANGPTL3	ENSG00000132855	cardiovascular	LDL direct	.	4.14665e-19	yes	4.27736e-06	2.07333e-19	2.5349e-19	miss + pLOF	gbvc	RLRT	105	53	805	-0.310649	0.0356238	0.000106129	0.000413189	16.2993	70.6959	182419	.	.	.	.	.	.	1	62597486	62606159	+	3	FALSE	FALSE	rs12130333	63063157	63191777	2.1e-65	NCV	3	-128620	T	C	80908	303034	0	0.21073	Hypobetalipoproteinemia, familial, 2 (a.r.)
ANGPTL3	ENSG00000132855	cardiovascular	LDL direct	.	9.27782e-17	yes	0.0365072	4.63891e-17	1.0741e-16	splice + pLOF	gbvc	RLRT	50	.	431	-0.418172	0.0516831	1.73069e-05	0.000354163	1.90502	60.2728	182419	.	.	.	.	.	.	1	62597486	62606159	+	3	FALSE	FALSE	rs12130333	63063157	63191777	2.1e-65	NCV	3	-128620	T	C	80908	303034	0	0.21073	Hypobetalipoproteinemia, familial, 2 (a.r.)
ANGPTL3	ENSG00000132855	cardiovascular	HDL cholesterol	.	2.77556e-16	yes	9.63227e-07	1.67434e-16	.	miss + pLOF	K	RLRT	103	52	751	.	.	0.000235034	0.000370686	33.3381	66.5995	168042	-0.216549	-0.394114	112	1	0	1	1	62597486	62606159	+	3	FALSE	FALSE	.	.	.	.		.	.			.	.	.	.	Hypobetalipoproteinemia, familial, 2 (a.r.)
ANGPTL3	ENSG00000132855	cardiovascular	LDL direct	.	1.68604e-15	no	.	.	7.01175e-16	pLOF	gbvc	score	36	.	358	-0.418419	0.0525397					182419	.	.	.	.	.	.	1	62597486	62606159	+	3	FALSE	FALSE	rs12130333	63063157	63191777	2.1e-65	NCV	3	-128620	T	C	80908	303034	0	0.21073	Hypobetalipoproteinemia, familial, 2 (a.r.)
ANGPTL3	ENSG00000132855	cardiovascular	LDL direct	.	4.35207e-14	yes	0.227787	2.17876e-14	9.99201e-16	splice + pLOF	K	RLRT	50	.	431	.	.	0.000178429	0.000323365	29.2374	58.3318	182419	-0.0979309	.	0	0	0	0	1	62597486	62606159	+	3	FALSE	FALSE	rs12130333	63063157	63191777	2.1e-65	NCV	3	-128620	T	C	80908	303034	0	0.21073	Hypobetalipoproteinemia, familial, 2 (a.r.)
ANGPTL3	ENSG00000132855	cardiovascular	HDL cholesterol	.	1.57837e-12	no	.	.	.	pLOF	gbvc	score	35	.	333	-0.32572	0.0460808					168042	.	.	.	.	.	.	1	62597486	62606159	+	3	FALSE	FALSE	.	.	.	.		.	.			.	.	.	.	Hypobetalipoproteinemia, familial, 2 (a.r.)
ANGPTL4	ENSG00000167772	cardiovascular	Triglycerides	.	3.66012e-23	yes	3.74553e-12	1.83006e-23	2.05971e-24	miss + pLOF	gbvc	RLRT	143	78	1145	-0.272829	0.0278474	0.000252394	0.000523484	42.0529	90.3985	182586	.	.	.	.	.	.	19	8363288	8374370	+	107	TRUE	TRUE	rs116843064	8428172	8429323	4.12e-161	PAV	3	-1151	A	G	7074	376868	0	0.0184247	Plasma triglyceride level QTL, low (a.d.)
ANGPTL4	ENSG00000167772	cardiovascular	Triglycerides	.	5.6454e-20	yes	2.75261e-10	2.8227e-20	5.12911e-21	miss + pLOF	K	RLRT	143	78	1145	.	.	0.000298755	0.000562623	41.0457	82.3086	182586	-0.22013	-0.393191	134	1	0	1	19	8363288	8374370	+	107	TRUE	TRUE	rs116843064	8428172	8429323	4.12e-161	PAV	3	-1151	A	G	7074	376868	0	0.0184247	Plasma triglyceride level QTL, low (a.d.)
ANGPTL4	ENSG00000167772	cardiovascular	Triglycerides	.	1.75181e-12	no	.	.	7.85727e-13	pLOF	gbvc	score	38	.	444	-0.30511	0.0432542					182586	.	.	.	.	.	.	19	8363288	8374370	+	107	TRUE	TRUE	rs116843064	8428172	8429323	4.12e-161	PAV	3	-1151	A	G	7074	376868	0	0.0184247	Plasma triglyceride level QTL, low (a.d.)
ANGPTL4	ENSG00000167772	cardiovascular	HDL cholesterol	.	5.01887e-09	yes	4.61866e-07	2.52315e-09	3.25854e-09	miss + pLOF	gbvc	RLRT	139	76	1057	0.155503	0.026749	0.000141373	0.000196462	20.4614	29.2723	168042	.	.	.	.	.	.	19	8363288	8374370	+	107	TRUE	TRUE	rs116843064	8428172	8429323	3.19e-145	PAV	3	-1151	A	G	7074	376868	0	0.0184247	Plasma triglyceride level QTL, low (a.d.)
ANGPTL8	ENSG00000130173	cardiovascular	Triglycerides	.	7.97486e-16	no	.	.	0.000840178	pLOF	gbvc	score	22	.	259	-0.456098	0.0566159					182586	.	.	.	.	.	.	19	11237449	11241943	+	109	TRUE	FALSE	rs145464906	11348125	11350874	2.07e-18	PTV	3	-2749	T	C	174	383768	0	0.000453193
ANGPTL8	ENSG00000130173	cardiovascular	HDL cholesterol	.	2.94329e-15	no	.	.	2.01544e-19	pLOF	gbvc	score	22	.	234	0.433973	0.0549699					168042	.	.	.	.	.	.	19	11237449	11241943	+	109	TRUE	TRUE	rs2278426	11348125	11350488	3.59e-61	PAV	3	-2363	T	C	16267	367675	0	0.0423684
ANGPTL8	ENSG00000130173	cardiovascular	HDL cholesterol	.	9.4369e-15	yes	0.0354558	4.72378e-15	1.49488e-19	miss + pLOF	K	RLRT	36	13	273	.	.	0.000216626	0.000483876	29.964	59.9262	168042	0.0800159	.	0	0	0	0	19	11237449	11241943	+	109	TRUE	TRUE	rs2278426	11348125	11350488	3.59e-61	PAV	3	-2363	T	C	16267	367675	0	0.0423684
ANKRD12	ENSG00000101745	renal	Total protein	.	3.18399e-11	no	.	.	.	pLOF	gbvc	score	53	.	121	-0.593973	0.0894719					167930	.	.	.	.	.	.	18	9136227	9285985	+	105	FALSE	FALSE	.	.	.	.		.	.			.	.	.	.
APOA1	ENSG00000118137	cardiovascular	Apolipoprotein A	0	7.07715e-41	yes	1.18893e-38	3.54914e-41	5.22185e-42	miss + pLOF	K	RLRT	47	31	893	.	.	0.00214946	0.00493385	88.8216	176.112	167049	-0.529035	-0.596327	301	1	0	1	11	116835750	116837950	-	76	TRUE	FALSE	rs186808413	116708665	117042408	1.04e-75	PAV	3	-333743	T	C	4084	379858	0	0.010637	Hypoalphalipoproteinemia, primary, 2, with or without corneal clouding; Amyloidosis, 3 or more types (a.d.); ApoA-I and apoC-III deficiency, combined
APOA1	ENSG00000118137	cardiovascular	HDL cholesterol	.	7.13023e-41	yes	3.56519e-41	1.57729e-36	3.83804e-33	miss + pLOF	gbvc	RLRT	47	31	901	-0.349423	0.0288596	0.000998832	0.000870985	161.992	140.545	168042	.	.	.	.	.	.	11	116835750	116837950	-	76	TRUE	FALSE	rs2266788	116708665	116660686	2.59e-138	NCV	3	47979	G	A	27315	356627	0	0.0711436	Hypoalphalipoproteinemia, primary, 2, with or without corneal clouding; Amyloidosis, 3 or more types (a.d.); ApoA-I and apoC-III deficiency, combined
APOA1	ENSG00000118137	cardiovascular	HDL cholesterol	.	4.79614e-36	yes	2.44813e-36	1.17289e-34	7.68256e-32	miss + pLOF	K	RLRT	47	31	901	.	.	0.00195446	0.00451708	76.9849	150.668	168042	-0.663853	-0.412944	580	2	0	2	11	116835750	116837950	-	76	TRUE	FALSE	rs2266788	116708665	116660686	2.59e-138	NCV	3	47979	G	A	27315	356627	0	0.0711436	Hypoalphalipoproteinemia, primary, 2, with or without corneal clouding; Amyloidosis, 3 or more types (a.d.); ApoA-I and apoC-III deficiency, combined
APOA1	ENSG00000118137	cardiovascular	Apolipoprotein A	0	1.63344e-16	yes	7.29889e-13	8.16813e-17	1.11022e-15	miss + pLOF	gbvc	RLRT	47	31	893	-0.242886	0.0303293	0.000287491	0.000380031	43.924	58.9598	167049	.	.	.	.	.	.	11	116835750	116837950	-	76	TRUE	FALSE	rs186808413	116708665	117042408	1.04e-75	PAV	3	-333743	T	C	4084	379858	0	0.010637	Hypoalphalipoproteinemia, primary, 2, with or without corneal clouding; Amyloidosis, 3 or more types (a.d.); ApoA-I and apoC-III deficiency, combined
APOA1	ENSG00000118137	cardiovascular	Triglycerides	.	1.48901e-08	yes	9.57233e-09	3.35016e-08	2.60731e-09	miss + pLOF	K	RLRT	52	35	998	.	.	0.00011617	0.000222666	15.2233	28.1005	182586	0.295149	0.260285	305	0	1	1	11	116835750	116837950	-	76	FALSE	TRUE	rs3135506	116708665	116662407	0	PAV	3	46258	C	G	23668	360274	0	0.0616447	Hypoalphalipoproteinemia, primary, 2, with or without corneal clouding; Amyloidosis, 3 or more types (a.d.); ApoA-I and apoC-III deficiency, combined
APOA5	ENSG00000110243	cardiovascular	Triglycerides	.	5.85433e-50	yes	3.62452e-10	2.92717e-50	1.08929e-51	splice + pLOF	gbvc	RLRT	28	.	257	0.859251	0.0590232	0.000203506	0.00115596	33.4948	205.453	182586	.	.	.	.	.	.	11	116789366	116792420	-	75	TRUE	TRUE	rs3135506	116663135	116662407	0	PAV	3	728	C	G	23668	360274	0	0.0616447	Hyperchylomicronemia, late-onset (a.d.); {Hypertriglyceridemia, susceptibility to} (a.d.)
APOA5	ENSG00000110243	cardiovascular	Triglycerides	.	8.25602e-48	yes	3.88534e-11	4.12801e-48	2.61809e-51	splice + pLOF	K	RLRT	28	.	257	.	.	0.000705396	0.00175255	104.135	208.331	182586	-0.112205	0.859166	48	0	1	1	11	116789366	116792420	-	75	TRUE	TRUE	rs3135506	116663135	116662407	0	PAV	3	728	C	G	23668	360274	0	0.0616447	Hyperchylomicronemia, late-onset (a.d.); {Hypertriglyceridemia, susceptibility to} (a.d.)
APOA5	ENSG00000110243	cardiovascular	Triglycerides	.	6.32156e-42	yes	2.31851e-05	3.16078e-42	4.03506e-44	miss + pLOF	K	RLRT	69	39	563	.	.	0.00064434	0.000782428	91.7839	182.054	182586	0.208959	.	0	0	0	0	11	116789366	116792420	-	75	TRUE	TRUE	rs3135506	116663135	116662407	0	PAV	3	728	C	G	23668	360274	0	0.0616447	Hyperchylomicronemia, late-onset (a.d.); {Hypertriglyceridemia, susceptibility to} (a.d.)
APOA5	ENSG00000110243	cardiovascular	Triglycerides	.	1.02484e-39	no	.	.	1.85309e-40	pLOF	gbvc	score	21	.	186	0.880785	0.0667537					182586	.	.	.	.	.	.	11	116789366	116792420	-	75	TRUE	TRUE	rs3135506	116663135	116662407	0	PAV	3	728	C	G	23668	360274	0	0.0616447	Hyperchylomicronemia, late-onset (a.d.); {Hypertriglyceridemia, susceptibility to} (a.d.)
APOA5	ENSG00000110243	cardiovascular	HDL cholesterol	.	3.01175e-24	yes	3.45028e-07	1.50588e-24	7.39574e-23	splice + pLOF	gbvc	RLRT	27	.	234	-0.576643	0.0569943	0.000146163	0.000603902	21.3103	96.7058	168042	.	.	.	.	.	.	11	116789366	116792420	-	75	TRUE	TRUE	rs2266788	116663135	116660686	2.59e-138	NCV	3	2449	G	A	27315	356627	0	0.0711436	Hyperchylomicronemia, late-onset (a.d.); {Hypertriglyceridemia, susceptibility to} (a.d.)
APOA5	ENSG00000110243	cardiovascular	HDL cholesterol	.	2.15986e-22	yes	1.89075e-07	1.07993e-22	1.0279e-21	splice + pLOF	K	RLRT	27	.	234	.	.	0.000279923	0.000531258	47.6544	95.3692	168042	-0.131494	-0.696952	42	1	0	1	11	116789366	116792420	-	75	TRUE	TRUE	rs2266788	116663135	116660686	2.59e-138	NCV	3	2449	G	A	27315	356627	0	0.0711436	Hyperchylomicronemia, late-onset (a.d.); {Hypertriglyceridemia, susceptibility to} (a.d.)
APOA5	ENSG00000110243	cardiovascular	HDL cholesterol	.	8.90334e-20	yes	5.94943e-05	4.45167e-20	4.18148e-20	miss + pLOF	K	RLRT	66	37	515	.	.	0.000276131	0.000296374	42.7761	83.0903	168042	-0.153414	.	0	0	0	0	11	116789366	116792420	-	75	TRUE	TRUE	rs2266788	116663135	116660686	2.59e-138	NCV	3	2449	G	A	27315	356627	0	0.0711436	Hyperchylomicronemia, late-onset (a.d.); {Hypertriglyceridemia, susceptibility to} (a.d.)
APOA5	ENSG00000110243	cardiovascular	Triglycerides	.	3.05662e-19	yes	0.191777	1.52831e-19	2.39488e-21	miss + pLOF	gbvc	RLRT	69	39	563	0.354114	0.03984	6.61063e-06	0.000428555	0.0860456	73.6176	182586	.	.	.	.	.	.	11	116789366	116792420	-	75	TRUE	TRUE	rs3135506	116663135	116662407	0	PAV	3	728	C	G	23668	360274	0	0.0616447	Hyperchylomicronemia, late-onset (a.d.); {Hypertriglyceridemia, susceptibility to} (a.d.)
APOA5	ENSG00000110243	cardiovascular	HDL cholesterol	.	1.77051e-18	no	.	.	7.88457e-18	pLOF	gbvc	score	20	.	172	-0.562173	0.0640798					168042	.	.	.	.	.	.	11	116789366	116792420	-	75	TRUE	TRUE	rs2266788	116663135	116660686	2.59e-138	NCV	3	2449	G	A	27315	356627	0	0.0711436	Hyperchylomicronemia, late-onset (a.d.); {Hypertriglyceridemia, susceptibility to} (a.d.)
APOA5	ENSG00000110243	cardiovascular	HDL cholesterol	.	4.55184e-18	yes	6.26876e-05	2.27592e-18	1.76668e-17	miss + pLOF	gbvc	RLRT	66	37	515	-0.324351	0.0384231	8.8049e-05	0.000419409	12.0029	65.9793	168042	.	.	.	.	.	.	11	116789366	116792420	-	75	TRUE	TRUE	rs2266788	116663135	116660686	2.59e-138	NCV	3	2449	G	A	27315	356627	0	0.0711436	Hyperchylomicronemia, late-onset (a.d.); {Hypertriglyceridemia, susceptibility to} (a.d.)
APOA5	ENSG00000110243	cardiovascular	Apolipoprotein A	-47057	9.75803e-10	yes	0.00040061	4.87902e-10	1.84716e-09	miss + pLOF	gbvc	RLRT	66	37	513	-0.242881	0.0402747	6.80631e-05	0.000212464	8.82758	31.7709	167049	.	.	.	.	.	.	11	116789366	116792420	-	75	FALSE	FALSE	rs186808413	116663135	117042408	1.04e-75	PAV	3	-379273	T	C	4084	379858	0	0.010637	Hyperchylomicronemia, late-onset (a.d.); {Hypertriglyceridemia, susceptibility to} (a.d.)
APOA5	ENSG00000110243	cardiovascular	Apolipoprotein A	-47057	2.41225e-09	yes	0.0019616	1.20612e-09	9.34669e-10	splice + pLOF	gbvc	RLRT	27	.	232	-0.371847	0.0598966	5.19598e-05	0.000225056	6.45867	33.8852	167049	.	.	.	.	.	.	11	116789366	116792420	-	75	FALSE	FALSE	rs186808413	116663135	117042408	1.04e-75	PAV	3	-379273	T	C	4084	379858	0	0.010637	Hyperchylomicronemia, late-onset (a.d.); {Hypertriglyceridemia, susceptibility to} (a.d.)
APOA5	ENSG00000110243	cardiovascular	Apolipoprotein A	-47057	8.18902e-09	yes	0.00123525	4.09452e-09	1.29003e-08	miss + pLOF	K	RLRT	66	37	513	.	.	0.00011852	0.000163726	16.498	32.0054	167049	-0.105504	.	0	0	0	0	11	116789366	116792420	-	75	FALSE	FALSE	rs186808413	116663135	117042408	1.04e-75	PAV	3	-379273	T	C	4084	379858	0	0.010637	Hyperchylomicronemia, late-onset (a.d.); {Hypertriglyceridemia, susceptibility to} (a.d.)
APOA5	ENSG00000110243	cardiovascular	Apolipoprotein A	-47057	1.56407e-08	yes	0.0042417	7.82039e-09	1.25052e-08	splice + pLOF	K	RLRT	27	.	232	.	.	0.000102851	0.000199744	15.3185	30.6531	167049	-0.253856	.	0	0	0	0	11	116789366	116792420	-	75	FALSE	FALSE	rs186808413	116663135	117042408	1.04e-75	PAV	3	-379273	T	C	4084	379858	0	0.010637	Hyperchylomicronemia, late-onset (a.d.); {Hypertriglyceridemia, susceptibility to} (a.d.)
APOB	ENSG00000084674	bone and joint	Vitamin D	.	1.28425e-21	yes	0.000247941	6.42127e-22	1.07194e-21	splice + pLOF	gbvc	RLRT	168	.	727	0.383771	0.0410001	7.12827e-05	0.00049828	9.82077	82.1195	174472	.	.	.	.	.	.	2	21001428	21044073	-	18	TRUE	FALSE	rs952275	21266944	21221399	4.68e-09	NCV	3	45545	T	G	188229	193257	1228	0.490254	Hypercholesterolemia, familial, 2 (a.d.); Hypobetalipoproteinemia (a.r.)
APOB	ENSG00000084674	bone and joint	Vitamin D	.	8.44411e-20	no	.	.	5.18554e-20	pLOF	gbvc	score	107	.	463	0.40344	0.044288					174472	.	.	.	.	.	.	2	21001428	21044073	-	18	TRUE	FALSE	rs952275	21266944	21221399	4.68e-09	NCV	3	45545	T	G	188229	193257	1228	0.490254	Hypercholesterolemia, familial, 2 (a.d.); Hypobetalipoproteinemia (a.r.)
APOB	ENSG00000084674	bone and joint	Vitamin D	.	4.03959e-19	yes	0.00803804	2.01979e-19	1.50008e-19	splice + pLOF	K	RLRT	168	.	727	.	.	0.000309179	0.000342601	41.2737	77.5679	174472	0.294213	.	0	0	0	0	2	21001428	21044073	-	18	TRUE	FALSE	rs952275	21266944	21221399	4.68e-09	NCV	3	45545	T	G	188229	193257	1228	0.490254	Hypercholesterolemia, familial, 2 (a.d.); Hypobetalipoproteinemia (a.r.)
APOB	ENSG00000084674	cardiovascular	LDL direct	.	9.68791e-159	yes	1.32203e-45	4.84396e-159	1.64373e-159	miss + pLOF	K	RLRT	855	603	3948	.	.	0.00243046	0.00237371	367.318	724.099	182419	-0.118874	0.198945	143	1	2	3	2	21001428	21044073	-	18	TRUE	TRUE	rs10166144	21266944	21453733	9.39e-195	NCV	3	-186789	G	A	50058	333884	0	0.130379	Hypercholesterolemia, familial, 2 (a.d.); Hypobetalipoproteinemia (a.r.)
APOB	ENSG00000084674	cardiovascular	LDL direct	.	5.44952e-137	yes	4.7261e-55	2.72476e-137	8.66569e-149	splice + pLOF	K	RLRT	172	.	757	.	.	0.00244473	0.00741739	390.88	653.571	182419	-0.757864	-2.39718	33	5	0	5	2	21001428	21044073	-	18	TRUE	TRUE	rs10166144	21266944	21453733	9.39e-195	NCV	3	-186789	G	A	50058	333884	0	0.130379	Hypercholesterolemia, familial, 2 (a.d.); Hypobetalipoproteinemia (a.r.)
APOB	ENSG00000084674	cardiovascular	LDL direct	.	7.58103e-137	yes	1.01439e-27	3.79051e-137	7.72212e-135	splice + pLOF	gbvc	RLRT	172	.	757	-0.997274	0.0420795	0.000616488	0.00307712	107.553	553.489	182419	.	.	.	.	.	.	2	21001428	21044073	-	18	TRUE	TRUE	rs10166144	21266944	21453733	9.39e-195	NCV	3	-186789	G	A	50058	333884	0	0.130379	Hypercholesterolemia, familial, 2 (a.d.); Hypobetalipoproteinemia (a.r.)
APOB	ENSG00000084674	cardiovascular	LDL direct	.	5.51631e-120	no	.	.	6.57356e-122	pLOF	gbvc	score	107	.	476	-1.06177	0.04552					182419	.	.	.	.	.	.	2	21001428	21044073	-	18	TRUE	TRUE	rs10166144	21266944	21453733	9.39e-195	NCV	3	-186789	G	A	50058	333884	0	0.130379	Hypercholesterolemia, familial, 2 (a.d.); Hypobetalipoproteinemia (a.r.)
APOB	ENSG00000084674	cardiovascular	Cholesterol	.	3.04172e-115	yes	2.70018e-29	1.52086e-115	2.84364e-116	miss + pLOF	K	RLRT	855	603	3955	.	.	0.00174184	0.00169972	260.791	511.995	182734	-0.0989108	1.12399	139	0	2	2	2	21001428	21044073	-	18	TRUE	TRUE	rs10166144	21266944	21453733	3.97e-173	NCV	3	-186789	G	A	50058	333884	0	0.130379	Hypercholesterolemia, familial, 2 (a.d.); Hypobetalipoproteinemia (a.r.)
APOB	ENSG00000084674	cardiovascular	Apolipoprotein B	0	2.18464e-109	yes	5.35468e-56	1.09232e-109	2.00508e-109	miss + pLOF	K	RLRT	823	600	3831	.	.	0.00189243	0.0027138	249.213	494.279	181807	-0.147271	-0.0705923	174	2	2	4	2	21001428	21044073	-	18	TRUE	TRUE	rs533617	21266944	21233972	0	PAV	3	32972	C	T	14600	369342	0	0.0380266	Hypercholesterolemia, familial, 2 (a.d.); Hypobetalipoproteinemia (a.r.)
APOB	ENSG00000084674	cardiovascular	Cholesterol	.	7.54276e-108	yes	5.42742e-42	3.77138e-108	2.83163e-110	splice + pLOF	K	RLRT	172	.	757	.	.	0.00186368	0.00609969	288.589	480.546	182734	-0.686026	-2.33983	23	3	0	3	2	21001428	21044073	-	18	TRUE	TRUE	rs10166144	21266944	21453733	3.97e-173	NCV	3	-186789	G	A	50058	333884	0	0.130379	Hypercholesterolemia, familial, 2 (a.d.); Hypobetalipoproteinemia (a.r.)
APOB	ENSG00000084674	cardiovascular	Cholesterol	.	1.34663e-100	yes	4.19394e-21	6.73313e-101	6.73508e-100	splice + pLOF	gbvc	RLRT	172	.	757	-0.845502	0.0415428	0.000444903	0.00226607	76.7649	406.733	182734	.	.	.	.	.	.	2	21001428	21044073	-	18	TRUE	TRUE	rs10166144	21266944	21453733	3.97e-173	NCV	3	-186789	G	A	50058	333884	0	0.130379	Hypercholesterolemia, familial, 2 (a.d.); Hypobetalipoproteinemia (a.r.)
APOB	ENSG00000084674	cardiovascular	Cholesterol	.	7.4382e-90	no	.	.	1.87534e-91	pLOF	gbvc	score	107	.	476	-0.904244	0.0449385					182734	.	.	.	.	.	.	2	21001428	21044073	-	18	TRUE	TRUE	rs10166144	21266944	21453733	3.97e-173	NCV	3	-186789	G	A	50058	333884	0	0.130379	Hypercholesterolemia, familial, 2 (a.d.); Hypobetalipoproteinemia (a.r.)
APOB	ENSG00000084674	cardiovascular	Triglycerides	.	4.04859e-74	yes	3.10584e-20	2.02429e-74	9.35314e-75	splice + pLOF	gbvc	RLRT	172	.	756	-0.687413	0.0386292	0.00043955	0.00173284	75.7463	309.637	182586	.	.	.	.	.	.	2	21001428	21044073	-	18	TRUE	TRUE	rs673548	21266944	21237544	1.27e-173	NCV	3	29400	A	G	82359	301583	0	0.214509	Hypercholesterolemia, familial, 2 (a.d.); Hypobetalipoproteinemia (a.r.)
APOB	ENSG00000084674	cardiovascular	Triglycerides	.	8.41468e-73	yes	9.63272e-26	4.20734e-73	1.0681e-72	splice + pLOF	K	RLRT	172	.	756	.	.	0.00120335	0.0033431	190.749	322.305	182586	-0.479687	-2.17818	14	2	0	2	2	21001428	21044073	-	18	TRUE	TRUE	rs673548	21266944	21237544	1.27e-173	NCV	3	29400	A	G	82359	301583	0	0.214509	Hypercholesterolemia, familial, 2 (a.d.); Hypobetalipoproteinemia (a.r.)
APOB	ENSG00000084674	cardiovascular	Apolipoprotein B	0	3.46549e-68	yes	3.36085e-27	1.73274e-68	1.88198e-74	splice + pLOF	K	RLRT	142	.	642	.	.	0.00140934	0.0056134	185.971	322.315	181807	-0.613361	-2.98438	13	4	0	4	2	21001428	21044073	-	18	TRUE	TRUE	rs533617	21266944	21233972	0	PAV	3	32972	C	T	14600	369342	0	0.0380266	Hypercholesterolemia, familial, 2 (a.d.); Hypobetalipoproteinemia (a.r.)
APOB	ENSG00000084674	cardiovascular	Triglycerides	.	1.6798e-63	no	.	.	1.06866e-63	pLOF	gbvc	score	107	.	475	-0.703641	0.0417959					182586	.	.	.	.	.	.	2	21001428	21044073	-	18	TRUE	TRUE	rs673548	21266944	21237544	1.27e-173	NCV	3	29400	A	G	82359	301583	0	0.214509	Hypercholesterolemia, familial, 2 (a.d.); Hypobetalipoproteinemia (a.r.)
APOB	ENSG00000084674	cardiovascular	Apolipoprotein B	0	8.9681e-63	yes	7.61129e-10	4.48405e-63	2.90119e-62	splice + pLOF	gbvc	RLRT	142	.	642	-0.757248	0.0470153	0.000195756	0.00142453	31.9347	252.675	181807	.	.	.	.	.	.	2	21001428	21044073	-	18	TRUE	TRUE	rs533617	21266944	21233972	0	PAV	3	32972	C	T	14600	369342	0	0.0380266	Hypercholesterolemia, familial, 2 (a.d.); Hypobetalipoproteinemia (a.r.)
APOB	ENSG00000084674	cardiovascular	Triglycerides	.	1.05533e-62	yes	0.000142764	5.27665e-63	1.58316e-62	miss + pLOF	K	RLRT	855	603	3952	.	.	0.000975798	0.000945168	144.455	276.821	182586	-0.07727	.	0	0	0	0	2	21001428	21044073	-	18	TRUE	TRUE	rs673548	21266944	21237544	1.27e-173	NCV	3	29400	A	G	82359	301583	0	0.214509	Hypercholesterolemia, familial, 2 (a.d.); Hypobetalipoproteinemia (a.r.)
APOB	ENSG00000084674	cardiovascular	Apolipoprotein B	0	3.98692e-59	no	.	.	1.12982e-59	pLOF	gbvc	score	81	.	378	-0.829303	0.0511091					181807	.	.	.	.	.	.	2	21001428	21044073	-	18	TRUE	TRUE	rs533617	21266944	21233972	0	PAV	3	32972	C	T	14600	369342	0	0.0380266	Hypercholesterolemia, familial, 2 (a.d.); Hypobetalipoproteinemia (a.r.)
APOB	ENSG00000084674	cardiovascular	LDL direct	.	4.69417e-28	yes	0.00644263	2.34708e-28	1.52106e-28	miss + pLOF	gbvc	RLRT	855	603	3948	-0.177679	0.0166801	3.69353e-05	0.000629831	4.36739	107.702	182419	.	.	.	.	.	.	2	21001428	21044073	-	18	TRUE	TRUE	rs10166144	21266944	21453733	9.39e-195	NCV	3	-186789	G	A	50058	333884	0	0.130379	Hypercholesterolemia, familial, 2 (a.d.); Hypobetalipoproteinemia (a.r.)
APOB	ENSG00000084674	cardiovascular	Triglycerides	.	6.40597e-27	yes	6.6171e-07	3.20299e-27	4.20102e-26	miss + pLOF	gbvc	RLRT	855	603	3952	-0.161925	0.0152824	0.000130423	0.000622619	20.1637	106.51	182586	.	.	.	.	.	.	2	21001428	21044073	-	18	TRUE	TRUE	rs673548	21266944	21237544	1.27e-173	NCV	3	29400	A	G	82359	301583	0	0.214509	Hypercholesterolemia, familial, 2 (a.d.); Hypobetalipoproteinemia (a.r.)
APOB	ENSG00000084674	cardiovascular	Cholesterol	.	3.88991e-22	yes	0.0103201	1.94495e-22	3.08582e-22	miss + pLOF	gbvc	RLRT	855	603	3955	-0.154209	0.0164492	3.34264e-05	0.000485902	3.64492	82.3917	182734	.	.	.	.	.	.	2	21001428	21044073	-	18	TRUE	TRUE	rs10166144	21266944	21453733	3.97e-173	NCV	3	-186789	G	A	50058	333884	0	0.130379	Hypercholesterolemia, familial, 2 (a.d.); Hypobetalipoproteinemia (a.r.)
APOB	ENSG00000084674	cardiovascular	Apolipoprotein B	0	1.1135e-19	yes	4.50438e-05	5.5675e-20	3.23487e-20	miss + pLOF	gbvc	RLRT	823	600	3831	-0.151415	0.0169432	8.5856e-05	0.000443055	12.5162	74.4662	181807	.	.	.	.	.	.	2	21001428	21044073	-	18	TRUE	TRUE	rs533617	21266944	21233972	0	PAV	3	32972	C	T	14600	369342	0	0.0380266	Hypercholesterolemia, familial, 2 (a.d.); Hypobetalipoproteinemia (a.r.)
APOB	ENSG00000084674	liver	Direct bilirubin	.	1.97978e-18	yes	6.06777e-05	9.89889e-19	.	splice + pLOF	gbvc	RLRT	167	.	675	0.35829	0.0422975	9.55108e-05	0.000458433	12.0143	66.4636	154962	.	.	.	.	.	.	2	21001428	21044073	-	18	FALSE	FALSE	.	.	.	.		.	.			.	.	.	.	Hypercholesterolemia, familial, 2 (a.d.); Hypobetalipoproteinemia (a.r.)
APOB	ENSG00000084674	liver	Direct bilirubin	.	4.69152e-18	yes	1.5496e-07	2.34576e-18	.	splice + pLOF	K	RLRT	167	.	675	.	.	0.000395334	0.00130044	43.805	71.3005	154962	0.249758	.	0	0	0	0	2	21001428	21044073	-	18	FALSE	FALSE	.	.	.	.		.	.			.	.	.	.	Hypercholesterolemia, familial, 2 (a.d.); Hypobetalipoproteinemia (a.r.)
APOB	ENSG00000084674	liver	Direct bilirubin	.	1.19567e-16	no	.	.	.	pLOF	gbvc	score	104	.	431	0.378482	0.0456808					154962	.	.	.	.	.	.	2	21001428	21044073	-	18	FALSE	FALSE	.	.	.	.		.	.			.	.	.	.	Hypercholesterolemia, familial, 2 (a.d.); Hypobetalipoproteinemia (a.r.)
APOC3	ENSG00000110245	cardiovascular	Triglycerides	.	2.18149e-74	yes	3.9911e-25	1.09074e-74	5.37585e-74	miss + pLOF	K	RLRT	28	13	297	.	.	0.000993418	0.00143494	165.962	330.179	182586	-0.623134	-0.99249	138	2	0	2	11	116829705	116833072	+	71	TRUE	TRUE	rs3135506	116700421	116662407	0	PAV	3	38014	C	G	23668	360274	0	0.0616447	Apolipoprotein C-III deficiency
APOC3	ENSG00000110245	cardiovascular	Triglycerides	.	5.48722e-73	yes	3.11499e-24	2.74361e-73	4.37894e-75	miss + pLOF	gbvc	RLRT	28	13	297	-0.946872	0.0535919	0.000539074	0.00170993	93.3945	305.156	182586	.	.	.	.	.	.	11	116829705	116833072	+	71	TRUE	TRUE	rs3135506	116700421	116662407	0	PAV	3	38014	C	G	23668	360274	0	0.0616447	Apolipoprotein C-III deficiency
APOC3	ENSG00000110245	cardiovascular	Triglycerides	.	5.88224e-53	no	.	.	8.13454e-53	pLOF	gbvc	score	12	.	137	-1.19348	0.0778687					182586	.	.	.	.	.	.	11	116829705	116833072	+	71	TRUE	TRUE	rs3135506	116700421	116662407	0	PAV	3	38014	C	G	23668	360274	0	0.0616447	Apolipoprotein C-III deficiency
APOC3	ENSG00000110245	cardiovascular	Triglycerides	.	8.09957e-51	yes	2.87717e-05	4.04979e-51	1.98716e-53	splice + pLOF	K	RLRT	29	.	402	.	.	0.000768111	0.000504676	121.677	222.038	182586	-0.235008	-1.27675	10	1	0	1	11	116829705	116833072	+	71	TRUE	TRUE	rs3135506	116700421	116662407	0	PAV	3	38014	C	G	23668	360274	0	0.0616447	Apolipoprotein C-III deficiency
APOC3	ENSG00000110245	cardiovascular	Triglycerides	.	2.79831e-36	yes	0.00102226	1.39915e-36	3.41138e-38	splice + pLOF	gbvc	RLRT	29	.	402	-0.725692	0.0587312	5.36394e-05	0.000833539	7.39214	146.583	182586	.	.	.	.	.	.	11	116829705	116833072	+	71	TRUE	TRUE	rs3135506	116700421	116662407	0	PAV	3	38014	C	G	23668	360274	0	0.0616447	Apolipoprotein C-III deficiency
APOC3	ENSG00000110245	cardiovascular	HDL cholesterol	.	1.1336e-34	yes	7.1947e-13	5.668e-35	1.77363e-33	miss + pLOF	gbvc	RLRT	27	13	281	0.602451	0.050891	0.000287172	0.000831695	44.1364	134.139	168042	.	.	.	.	.	.	11	116829705	116833072	+	71	TRUE	TRUE	rs2266788	116700421	116660686	2.59e-138	NCV	3	39735	G	A	27315	356627	0	0.0711436	Apolipoprotein C-III deficiency
APOC3	ENSG00000110245	cardiovascular	HDL cholesterol	.	3.19287e-32	yes	1.21093e-12	1.59644e-32	2.14458e-32	miss + pLOF	K	RLRT	27	13	281	.	.	0.000513357	0.000676329	72.3858	140.756	168042	0.329934	0.475256	116	0	1	1	11	116829705	116833072	+	71	TRUE	TRUE	rs2266788	116700421	116660686	2.59e-138	NCV	3	39735	G	A	27315	356627	0	0.0711436	Apolipoprotein C-III deficiency
APOC3	ENSG00000110245	cardiovascular	Apolipoprotein A	-6561.5	6.28426e-25	yes	3.22805e-10	3.14213e-25	4.6325e-24	miss + pLOF	gbvc	RLRT	27	13	274	0.535586	0.0539241	0.000220977	0.000587186	33.1073	93.0288	167049	.	.	.	.	.	.	11	116829705	116833072	+	71	TRUE	FALSE	rs186808413	116700421	117042408	1.04e-75	PAV	3	-341987	T	C	4084	379858	0	0.010637	Apolipoprotein C-III deficiency
APOC3	ENSG00000110245	cardiovascular	HDL cholesterol	.	3.64719e-24	no	.	.	4.28547e-24	pLOF	gbvc	score	12	.	132	0.742943	0.0732417					168042	.	.	.	.	.	.	11	116829705	116833072	+	71	TRUE	TRUE	rs2266788	116700421	116660686	2.59e-138	NCV	3	39735	G	A	27315	356627	0	0.0711436	Apolipoprotein C-III deficiency
APOC3	ENSG00000110245	cardiovascular	Apolipoprotein A	-6561.5	2.7015e-23	yes	6.45699e-10	1.35075e-23	1.26775e-23	miss + pLOF	K	RLRT	27	13	274	.	.	0.000419595	0.000582161	50.2944	96.7541	167049	0.320539	0.451373	115	0	1	1	11	116829705	116833072	+	71	TRUE	FALSE	rs186808413	116700421	117042408	1.04e-75	PAV	3	-341987	T	C	4084	379858	0	0.010637	Apolipoprotein C-III deficiency
APOC3	ENSG00000110245	cardiovascular	HDL cholesterol	.	3.40894e-23	yes	5.75017e-06	1.70447e-23	8.76374e-25	splice + pLOF	K	RLRT	29	.	375	.	.	0.000450469	0.000422296	57.4024	99.109	168042	0.134391	.	0	0	0	0	11	116829705	116833072	+	71	TRUE	TRUE	rs2266788	116700421	116660686	2.59e-138	NCV	3	39735	G	A	27315	356627	0	0.0711436	Apolipoprotein C-III deficiency
APOC3	ENSG00000110245	cardiovascular	Apolipoprotein A	-6561.5	2.44397e-18	yes	3.79962e-08	1.22199e-18	5.41956e-19	splice + pLOF	K	RLRT	29	.	370	.	.	0.000413138	0.000558821	46.222	74.9003	167049	0.162425	1.4142	9	0	1	1	11	116829705	116833072	+	71	TRUE	FALSE	rs186808413	116700421	117042408	1.04e-75	PAV	3	-341987	T	C	4084	379858	0	0.010637	Apolipoprotein C-III deficiency
APOC3	ENSG00000110245	cardiovascular	Apolipoprotein A	-6561.5	6.22512e-17	no	.	.	4.71201e-17	pLOF	gbvc	score	12	.	127	0.653115	0.0780994					167049	.	.	.	.	.	.	11	116829705	116833072	+	71	TRUE	FALSE	rs186808413	116700421	117042408	1.04e-75	PAV	3	-341987	T	C	4084	379858	0	0.010637	Apolipoprotein C-III deficiency
APOE	ENSG00000130203	cardiovascular	Apolipoprotein B	.	2.03556e-09	yes	1.39759e-09	3.74509e-09	2.68844e-08	miss + pLOF	K	RLRT	93	55	622	.	.	0.000144447	0.000273964	17.0034	32.5957	181807	-0.297428	-0.507231	321	2	0	2	19	44905790	44909393	+	110	TRUE	TRUE	rs769449	45409047	45410002	0	NCV	3	-955	A	G	46195	337747	0	0.120318	Alzheimer disease 2 (a.d.); Sea-blue histiocyte disease (a.r.); {?Alzheimer disease, protection against, due to APOE3-Christchurch} (a.d.); {Coronary artery disease, severe, susceptibility to}; Lipoprotein glomerulopathy; {?Macular degeneration, age-related} (a.d.); Hyperlipoproteinemia, type III
APOE	ENSG00000130203	cardiovascular	Apolipoprotein B	.	8.77677e-09	yes	5.61246e-09	2.0121e-08	5.83515e-10	miss + pLOF	gbvc	RLRT	93	55	622	-0.237781	0.0429633	0.000174512	0.000163507	28.1331	26.2063	181807	.	.	.	.	.	.	19	44905790	44909393	+	110	TRUE	TRUE	rs769449	45409047	45410002	0	NCV	3	-955	A	G	46195	337747	0	0.120318	Alzheimer disease 2 (a.d.); Sea-blue histiocyte disease (a.r.); {?Alzheimer disease, protection against, due to APOE3-Christchurch} (a.d.); {Coronary artery disease, severe, susceptibility to}; Lipoprotein glomerulopathy; {?Macular degeneration, age-related} (a.d.); Hyperlipoproteinemia, type III
ASGR1	ENSG00000141505	bone and joint	Alkaline phosphatase	.	5.25706e-104	yes	2.20143e-78	2.62853e-104	9.90939e-111	miss + pLOF	K	RLRT	95	52	495	.	.	0.0013512	0.00261873	227.01	454.68	182741	0.552456	1.43017	210	0	6	6	17	7173430	7179564	-	100	TRUE	FALSE	rs55714927	7082882	7080316	4.75e-292	NCV	3	2566	T	C	71731	312211	0	0.186828
ASGR1	ENSG00000141505	bone and joint	Alkaline phosphatase	.	6.37708e-97	yes	2.10877e-68	3.18854e-97	8.61194e-100	miss + pLOF	gbvc	RLRT	95	52	495	0.893795	0.044645	0.00154574	0.00218964	276.321	393.372	182741	.	.	.	.	.	.	17	7173430	7179564	-	100	TRUE	FALSE	rs55714927	7082882	7080316	4.75e-292	NCV	3	2566	T	C	71731	312211	0	0.186828
ASGR1	ENSG00000141505	bone and joint	Alkaline phosphatase	.	2.00372e-34	yes	2.07491e-24	1.00186e-34	1.74016e-35	splice + pLOF	gbvc	RLRT	45	.	162	1.03096	0.0870345	0.000532311	0.000762565	92.6173	134.317	182741	.	.	.	.	.	.	17	7173430	7179564	-	100	TRUE	FALSE	rs55714927	7082882	7080316	4.75e-292	NCV	3	2566	T	C	71731	312211	0	0.186828
ASGR1	ENSG00000141505	bone and joint	Alkaline phosphatase	.	1.56254e-30	yes	3.58179e-19	7.81271e-31	1.25004e-31	splice + pLOF	K	RLRT	45	.	162	.	.	0.00059134	0.000682038	94.2761	129.381	182741	0.679966	1.32473	48	0	3	3	17	7173430	7179564	-	100	TRUE	FALSE	rs55714927	7082882	7080316	4.75e-292	NCV	3	2566	T	C	71731	312211	0	0.186828
ASGR1	ENSG00000141505	bone and joint	Alkaline phosphatase	.	8.79225e-28	no	.	.	3.78794e-29	pLOF	gbvc	score	23	.	105	1.02524	0.0938162					182741	.	.	.	.	.	.	17	7173430	7179564	-	100	TRUE	FALSE	rs55714927	7082882	7080316	4.75e-292	NCV	3	2566	T	C	71731	312211	0	0.186828
ASGR1	ENSG00000141505	cardiovascular	Apolipoprotein B	.	2.11846e-09	yes	3.63252e-08	1.09104e-09	1.22902e-09	miss + pLOF	gbvc	RLRT	94	52	491	-0.278078	0.0463402	0.000155591	0.000193145	24.8477	31.4225	181807	.	.	.	.	.	.	17	7173430	7179564	-	100	TRUE	FALSE	rs55714927	7082882	7080316	1.87e-53	NCV	3	2566	T	C	71731	312211	0	0.186828
ATG16L1	ENSG00000085978	liver	Total bilirubin	.	2.02155e-12	no	.	.	1.82299e-10	rbp	K	RLRT	22	.	214	.	.	0.000223757		46.099		181997	0.217973	0.629874	114	0	2	2	2	233210050	233295674	+	13	TRUE	FALSE	rs73998327	234118696	234183738	0	NCV	3	-65042	G	A	27876	356066	0	0.0726047	{Inflammatory bowel disease (Crohn disease) 10}
B4GALNT3	ENSG00000139044	bone and joint	Alkaline phosphatase	.	3.91354e-14	yes	1.02604e-10	1.96206e-14	1.45717e-13	miss + pLOF	gbvc	RLRT	246	144	2499	0.149795	0.0201649	0.000216203	0.000300568	35.3373	50.1642	182741	.	.	.	.	.	.	12	460363	563509	+	77	TRUE	FALSE	rs73046031	569529	573322	5.75e-19	NCV	3	-3793	G	T	71316	312626	0	0.185747
B4GALNT3	ENSG00000139044	bone and joint	Alkaline phosphatase	.	4.80205e-09	yes	4.17709e-06	2.40241e-09	1.56106e-08	miss + pLOF	K	RLRT	246	144	2499	.	.	0.000184659	0.000354105	16.4755	32.6953	182741	0.165577	.	0	0	0	0	12	460363	563509	+	77	TRUE	FALSE	rs73046031	569529	573322	5.75e-19	NCV	3	-3793	G	T	71316	312626	0	0.185747
CASR	ENSG00000036828	bone and joint	Calcium	.	6.8778e-50	yes	2.33292e-40	3.4389e-50	4.3871e-51	miss + pLOF	K	RLRT	138	94	384	.	.	0.00158877	0.0031106	108.625	217.199	168053	0.777295	-1.4082	11	1	0	1	3	122183682	122291629	+	24	TRUE	TRUE	rs1801725	121902529	122003757	0	PAV	3	-101228	T	G	49943	333999	0	0.13008	Hypocalcemia, autosomal dominant, with Bartter syndrome (a.d.); {Epilepsy idiopathic generalized, susceptibility to, 8}; Hyperparathyroidism, neonatal (a.d., a.r.); Hypocalcemia, autosomal dominant (a.d.); Hypocalciuric hypercalcemia, type I (a.d.)
CASR	ENSG00000036828	bone and joint	Calcium	.	1.23173e-24	yes	1.8761e-19	6.15866e-25	3.65597e-26	miss + pLOF	gbvc	RLRT	138	94	384	0.56119	0.0550157	0.000463281	0.000614346	73.325	98.3746	168053	.	.	.	.	.	.	3	122183682	122291629	+	24	TRUE	TRUE	rs1801725	121902529	122003757	0	PAV	3	-101228	T	G	49943	333999	0	0.13008	Hypocalcemia, autosomal dominant, with Bartter syndrome (a.d.); {Epilepsy idiopathic generalized, susceptibility to, 8}; Hyperparathyroidism, neonatal (a.d., a.r.); Hypocalcemia, autosomal dominant (a.d.); Hypocalciuric hypercalcemia, type I (a.d.)
CASR	ENSG00000036828	bone and joint	Calcium	.	8.56063e-19	yes	1.35203e-10	4.28031e-19	3.70987e-18	splice + pLOF	gbvc	RLRT	25	.	29	1.9415	0.224191	0.000226354	0.000440272	34.3725	69.6624	168053	.	.	.	.	.	.	3	122183682	122291629	+	24	TRUE	TRUE	rs1801725	121902529	122003757	0	PAV	3	-101228	T	G	49943	333999	0	0.13008	Hypocalcemia, autosomal dominant, with Bartter syndrome (a.d.); {Epilepsy idiopathic generalized, susceptibility to, 8}; Hyperparathyroidism, neonatal (a.d., a.r.); Hypocalcemia, autosomal dominant (a.d.); Hypocalciuric hypercalcemia, type I (a.d.)
CASR	ENSG00000036828	bone and joint	Calcium	.	1.40765e-16	yes	2.86031e-08	7.03827e-17	3.98887e-17	splice + pLOF	K	RLRT	25	.	29	.	.	0.000271614	0.00171917	34.9887	69.0668	168053	1.7218	.	0	0	0	0	3	122183682	122291629	+	24	TRUE	TRUE	rs1801725	121902529	122003757	0	PAV	3	-101228	T	G	49943	333999	0	0.13008	Hypocalcemia, autosomal dominant, with Bartter syndrome (a.d.); {Epilepsy idiopathic generalized, susceptibility to, 8}; Hyperparathyroidism, neonatal (a.d., a.r.); Hypocalcemia, autosomal dominant (a.d.); Hypocalciuric hypercalcemia, type I (a.d.)
CASR	ENSG00000036828	bone and joint	Calcium	.	7.95615e-12	no	.	.	1.61975e-11	pLOF	gbvc	score	17	.	17	1.64925	0.241109					168053	.	.	.	.	.	.	3	122183682	122291629	+	24	TRUE	TRUE	rs1801725	121902529	122003757	0	PAV	3	-101228	T	G	49943	333999	0	0.13008	Hypocalcemia, autosomal dominant, with Bartter syndrome (a.d.); {Epilepsy idiopathic generalized, susceptibility to, 8}; Hyperparathyroidism, neonatal (a.d., a.r.); Hypocalcemia, autosomal dominant (a.d.); Hypocalciuric hypercalcemia, type I (a.d.)
CD36	ENSG00000135218	bone and joint	Alkaline phosphatase	.	4.0068e-10	yes	4.8033e-05	2.00341e-10	.	miss + pLOF	gbvc	RLRT	320	127	2013	-0.137988	0.0222401	8.46239e-05	0.00021008	12.4782	33.8412	182741	.	.	.	.	.	.	7	80369574	80679277	+	50	TRUE	FALSE	.	.	.	.		.	.			.	.	.	.	Platelet glycoprotein IV deficiency (a.r.); {Coronary heart disease, susceptibility to, 7}; {Malaria, cerebral, susceptibility to}; {Malaria, cerebral, reduced risk of}
CD36	ENSG00000135218	cardiovascular	Apolipoprotein A	.	4.46477e-19	yes	3.11474e-08	2.23239e-19	.	miss + pLOF	gbvc	RLRT	308	124	1832	0.183917	0.0212874	0.000172319	0.000450853	25.0595	69.3152	167049	.	.	.	.	.	.	7	80369574	80679277	+	50	FALSE	FALSE	.	.	.	.		.	.			.	.	.	.	Platelet glycoprotein IV deficiency (a.r.); {Coronary heart disease, susceptibility to, 7}; {Malaria, cerebral, susceptibility to}; {Malaria, cerebral, reduced risk of}
CD36	ENSG00000135218	cardiovascular	Apolipoprotein A	.	2.14767e-18	yes	1.9694e-11	1.07384e-18	.	splice + pLOF	gbvc	RLRT	223	.	1404	0.251885	0.027991	0.000270049	0.000486476	40.933	75.5651	167049	.	.	.	.	.	.	7	80369574	80679277	+	50	FALSE	FALSE	.	.	.	.		.	.			.	.	.	.	Platelet glycoprotein IV deficiency (a.r.); {Coronary heart disease, susceptibility to, 7}; {Malaria, cerebral, susceptibility to}; {Malaria, cerebral, reduced risk of}
CD36	ENSG00000135218	cardiovascular	Apolipoprotein A	.	3.94129e-15	yes	6.70576e-06	2.02104e-15	.	splice + pLOF	K	RLRT	223	.	1404	.	.	0.000308157	0.00124545	30.782	60.2971	167049	0.202436	.	0	0	0	0	7	80369574	80679277	+	50	FALSE	FALSE	.	.	.	.		.	.			.	.	.	.	Platelet glycoprotein IV deficiency (a.r.); {Coronary heart disease, susceptibility to, 7}; {Malaria, cerebral, susceptibility to}; {Malaria, cerebral, reduced risk of}
CD36	ENSG00000135218	cardiovascular	HDL cholesterol	.	2.3474e-12	yes	2.24839e-07	1.17371e-12	.	splice + pLOF	gbvc	RLRT	224	.	1419	0.188184	0.0266315	0.000152123	0.000296013	22.0761	45.0138	168042	.	.	.	.	.	.	7	80369574	80679277	+	50	TRUE	FALSE	.	.	.	.		.	.			.	.	.	.	Platelet glycoprotein IV deficiency (a.r.); {Coronary heart disease, susceptibility to, 7}; {Malaria, cerebral, susceptibility to}; {Malaria, cerebral, reduced risk of}
CD36	ENSG00000135218	cardiovascular	Apolipoprotein A	.	3.29567e-12	no	.	.	.	pLOF	gbvc	score	128	.	750	0.22473	0.0322633					167049	.	.	.	.	.	.	7	80369574	80679277	+	50	FALSE	FALSE	.	.	.	.		.	.			.	.	.	.	Platelet glycoprotein IV deficiency (a.r.); {Coronary heart disease, susceptibility to, 7}; {Malaria, cerebral, susceptibility to}; {Malaria, cerebral, reduced risk of}
CD36	ENSG00000135218	cardiovascular	Apolipoprotein A	.	4.72727e-12	yes	0.0267061	2.36369e-12	.	miss + pLOF	K	RLRT	308	124	1832	.	.	0.000203179	0.000307226	23.4067	46.3634	167049	0.225465	.	0	0	0	0	7	80369574	80679277	+	50	FALSE	FALSE	.	.	.	.		.	.			.	.	.	.	Platelet glycoprotein IV deficiency (a.r.); {Coronary heart disease, susceptibility to, 7}; {Malaria, cerebral, susceptibility to}; {Malaria, cerebral, reduced risk of}
CD36	ENSG00000135218	cardiovascular	HDL cholesterol	.	4.51217e-09	yes	0.00234132	2.25609e-09	.	splice + pLOF	K	RLRT	224	.	1419	.	.	0.000151408	0.000448595	16.5498	33.6941	168042	0.155867	.	0	0	0	0	7	80369574	80679277	+	50	TRUE	FALSE	.	.	.	.		.	.			.	.	.	.	Platelet glycoprotein IV deficiency (a.r.); {Coronary heart disease, susceptibility to, 7}; {Malaria, cerebral, susceptibility to}; {Malaria, cerebral, reduced risk of}
CD36	ENSG00000135218	cardiovascular	HDL cholesterol	.	1.28658e-08	yes	0.00712557	6.43292e-09	.	miss + pLOF	gbvc	RLRT	307	124	1849	0.11482	0.0202612	3.80825e-05	0.00018943	4.27716	27.6427	168042	.	.	.	.	.	.	7	80369574	80679277	+	50	TRUE	FALSE	.	.	.	.		.	.			.	.	.	.	Platelet glycoprotein IV deficiency (a.r.); {Coronary heart disease, susceptibility to, 7}; {Malaria, cerebral, susceptibility to}; {Malaria, cerebral, reduced risk of}
CETP	ENSG00000087237	cardiovascular	HDL cholesterol	.	1.0046e-80	yes	4.46486e-38	5.02302e-81	7.354e-77	miss + pLOF	gbvc	RLRT	97	57	675	0.60795	0.0333944	0.000919507	0.00197094	149.032	324.299	168042	.	.	.	.	.	.	16	56961922	56983845	+	88	TRUE	TRUE	rs9939224	56995834	57002732	0	NCV	3	-6898	T	G	81423	302519	0	0.212071	[High density lipoprotein cholesterol level QTL 10] (a.d.); Hyperalphalipoproteinemia (a.d.)
CETP	ENSG00000087237	cardiovascular	HDL cholesterol	.	1.18067e-80	yes	1.05394e-37	5.90333e-81	9.09566e-87	miss + pLOF	K	RLRT	97	57	675	.	.	0.00142405	0.00231399	182.826	366.365	168042	0.416885	0.891006	171	0	3	3	16	56961922	56983845	+	88	TRUE	TRUE	rs9939224	56995834	57002732	0	NCV	3	-6898	T	G	81423	302519	0	0.212071	[High density lipoprotein cholesterol level QTL 10] (a.d.); Hyperalphalipoproteinemia (a.d.)
CETP	ENSG00000087237	cardiovascular	HDL cholesterol	.	4.66786e-56	yes	9.12331e-30	2.33393e-56	4.29145e-63	splice + pLOF	K	RLRT	110	.	735	.	.	0.00165337	0.00202833	162.189	253.13	168042	0.228921	0.870695	210	1	3	4	16	56961922	56983845	+	88	TRUE	TRUE	rs9939224	56995834	57002732	0	NCV	3	-6898	T	G	81423	302519	0	0.212071	[High density lipoprotein cholesterol level QTL 10] (a.d.); Hyperalphalipoproteinemia (a.d.)
CETP	ENSG00000087237	cardiovascular	HDL cholesterol	.	4.42122e-48	no	.	.	4.06021e-52	pLOF	gbvc	score	33	.	169	0.942103	0.0646241					168042	.	.	.	.	.	.	16	56961922	56983845	+	88	TRUE	TRUE	rs9939224	56995834	57002732	0	NCV	3	-6898	T	G	81423	302519	0	0.212071	[High density lipoprotein cholesterol level QTL 10] (a.d.); Hyperalphalipoproteinemia (a.d.)
CETP	ENSG00000087237	cardiovascular	Apolipoprotein A	.	5.44382e-35	yes	1.71508e-16	2.72191e-35	3.50265e-32	miss + pLOF	gbvc	RLRT	95	55	657	0.419245	0.0354393	0.000378338	0.000834787	58.8571	133.949	167049	.	.	.	.	.	.	16	56961922	56983845	+	88	TRUE	FALSE	rs9939224	56995834	57002732	0	NCV	3	-6898	T	G	81423	302519	0	0.212071	[High density lipoprotein cholesterol level QTL 10] (a.d.); Hyperalphalipoproteinemia (a.d.)
CETP	ENSG00000087237	cardiovascular	Apolipoprotein A	.	1.42747e-32	yes	1.81029e-13	7.13733e-33	5.24342e-33	miss + pLOF	K	RLRT	95	55	657	.	.	0.000499473	0.000725031	69.5377	138.586	167049	0.218747	0.541343	79	0	1	1	16	56961922	56983845	+	88	TRUE	FALSE	rs9939224	56995834	57002732	0	NCV	3	-6898	T	G	81423	302519	0	0.212071	[High density lipoprotein cholesterol level QTL 10] (a.d.); Hyperalphalipoproteinemia (a.d.)
CETP	ENSG00000087237	cardiovascular	HDL cholesterol	.	6.72294e-25	yes	2.86889e-05	3.36147e-25	3.16669e-42	splice + pLOF	gbvc	RLRT	110	.	735	0.442317	0.0431165	9.77665e-05	0.000623013	13.4955	99.5516	168042	.	.	.	.	.	.	16	56961922	56983845	+	88	TRUE	TRUE	rs9939224	56995834	57002732	0	NCV	3	-6898	T	G	81423	302519	0	0.212071	[High density lipoprotein cholesterol level QTL 10] (a.d.); Hyperalphalipoproteinemia (a.d.)
CETP	ENSG00000087237	cardiovascular	Apolipoprotein A	.	4.05383e-24	yes	1.76168e-10	2.02691e-24	5.42682e-27	splice + pLOF	K	RLRT	108	.	724	.	.	0.000738497	0.000861062	62.6786	101.222	167049	0.123749	.	0	0	0	0	16	56961922	56983845	+	88	TRUE	FALSE	rs9939224	56995834	57002732	0	NCV	3	-6898	T	G	81423	302519	0	0.212071	[High density lipoprotein cholesterol level QTL 10] (a.d.); Hyperalphalipoproteinemia (a.d.)
CETP	ENSG00000087237	cardiovascular	Apolipoprotein A	.	5.96923e-22	no	.	.	4.32419e-24	pLOF	gbvc	score	33	.	162	0.665214	0.0690579					167049	.	.	.	.	.	.	16	56961922	56983845	+	88	TRUE	FALSE	rs9939224	56995834	57002732	0	NCV	3	-6898	T	G	81423	302519	0	0.212071	[High density lipoprotein cholesterol level QTL 10] (a.d.); Hyperalphalipoproteinemia (a.d.)
CETP	ENSG00000087237	cardiovascular	Apolipoprotein A	.	4.31933e-10	yes	0.00932398	2.15967e-10	1.48331e-18	splice + pLOF	gbvc	RLRT	108	.	724	0.295489	0.0455775	3.50416e-05	0.000246851	3.8748	37.2886	167049	.	.	.	.	.	.	16	56961922	56983845	+	88	TRUE	FALSE	rs9939224	56995834	57002732	0	NCV	3	-6898	T	G	81423	302519	0	0.212071	[High density lipoprotein cholesterol level QTL 10] (a.d.); Hyperalphalipoproteinemia (a.d.)
CGNL1	ENSG00000128849	renal	Cystatin C	.	5.88521e-18	yes	7.90763e-10	2.94261e-18	2.2547e-18	miss + pLOF	K	RLRT	246	140	2156	.	.	0.000403919	0.000823286	38.4927	73.0577	182719	0.034048	0.267941	199	0	1	1	15	57375966	57550727	+	85	TRUE	FALSE	rs1623697	57668164	57836277	6.12e-12	NCV	3	-168113	G	A	93885	290057	0	0.244529
CGNL1	ENSG00000128849	renal	Cystatin C	.	1.83187e-15	yes	2.09058e-07	9.45891e-16	3.94129e-15	splice + pLOF	gbvc	RLRT	103	.	236	0.53945	0.0687964	0.000136551	0.000331539	21.6667	56.3564	182719	.	.	.	.	.	.	15	57375966	57550727	+	85	TRUE	FALSE	rs1623697	57668164	57836277	6.12e-12	NCV	3	-168113	G	A	93885	290057	0	0.244529
CGNL1	ENSG00000128849	renal	Cystatin C	.	1.16018e-14	yes	2.86307e-05	5.7975e-15	3.78586e-14	splice + pLOF	K	RLRT	103	.	236	.	.	0.000194549	0.000290762	28.6071	56.8286	182719	0.243129	.	0	0	0	0	15	57375966	57550727	+	85	TRUE	FALSE	rs1623697	57668164	57836277	6.12e-12	NCV	3	-168113	G	A	93885	290057	0	0.244529
CGNL1	ENSG00000128849	renal	Cystatin C	.	7.07424e-12	no	.	.	8.01984e-12	pLOF	gbvc	score	56	.	90	0.611004	0.0891064					182719	.	.	.	.	.	.	15	57375966	57550727	+	85	TRUE	FALSE	rs1623697	57668164	57836277	6.12e-12	NCV	3	-168113	G	A	93885	290057	0	0.244529
CGNL1	ENSG00000128849	renal	Creatinine	.	2.23178e-10	yes	1.40912e-08	1.1248e-10	8.47284e-10	miss + pLOF	K	RLRT	246	140	2150	.	.	0.000184535	0.000371647	19.6862	38.1594	182638	0.0478297	0.266269	199	0	1	1	15	57375966	57550727	+	85	TRUE	FALSE	rs4774940	57668164	57729289	1.49e-10	NCV	3	-61125	C	G	119976	254654	4656	0.312485
CGNL1	ENSG00000128849	renal	Cystatin C	.	2.26602e-09	yes	2.77065e-06	1.13348e-09	2.36233e-09	miss + pLOF	gbvc	RLRT	246	140	2156	0.113581	0.0189613	0.00011339	0.000193217	17.4138	31.2981	182719	.	.	.	.	.	.	15	57375966	57550727	+	85	TRUE	FALSE	rs1623697	57668164	57836277	6.12e-12	NCV	3	-168113	G	A	93885	290057	0	0.244529
CLDN10	ENSG00000134873	renal	Cystatin C	.	1.61993e-12	yes	4.70127e-07	8.09965e-13	1.44412e-12	miss + pLOF	gbvc	RLRT	74	41	297	0.3537	0.0504112	0.00013009	0.000264396	20.5149	44.3258	182719	.	.	.	.	.	.	13	95433603	95579759	+	83	TRUE	FALSE	rs17189719	96085857	96128875	7.16e-27	NCV	3	-43018	G	A	40908	343034	0	0.106547	HELIX syndrome (a.r.)
CLDN10	ENSG00000134873	renal	Cystatin C	.	1.31784e-10	yes	0.00123412	6.58918e-11	8.54437e-11	miss + pLOF	K	RLRT	74	41	297	.	.	0.000234766	0.000435862	20.4862	40.1077	182719	0.594977	.	0	0	0	0	13	95433603	95579759	+	83	TRUE	FALSE	rs17189719	96085857	96128875	7.16e-27	NCV	3	-43018	G	A	40908	343034	0	0.106547	HELIX syndrome (a.r.)
CLDN10	ENSG00000134873	renal	Cystatin C	.	1.07598e-09	no	.	.	1.27289e-09	pLOF	gbvc	score	21	.	46	0.759772	0.124587					182719	.	.	.	.	.	.	13	95433603	95579759	+	83	TRUE	FALSE	rs17189719	96085857	96128875	7.16e-27	NCV	3	-43018	G	A	40908	343034	0	0.106547	HELIX syndrome (a.r.)
CLEC10A	ENSG00000132514	hormonal	SHBG	-536524	1.11654e-23	yes	9.15682e-24	1.43027e-23	0.0617914	miss + pLOF	K	RLRT	62	26	809	.	.	0.000209324	0.000762276	49.8467	97.0093	166520	-0.0900965	-0.92687	89	1	0	1	17	7074536	7080307	-	99	FALSE	FALSE	rs117573122	6983625	7388716	0	NCV	3	-405091	C	G	2615	381327	0	0.00681092
CLNK	ENSG00000109684	renal	Urate	.	3.13002e-11	yes	3.60033e-11	2.76841e-11	0.000194938	miss + pLOF	K	RLRT	101	49	731	.	.	6.93437e-05	0.000150277	20.7932	41.2057	182537	-0.0175614	-0.341717	262	1	0	1	4	10486394	10684768	-	27	TRUE	TRUE	rs4643800	10686391	10407572	0	NCV	3	278819	T	G	81064	302878	0	0.211136
CRP	ENSG00000132693	cardiovascular	C-reactive protein	0	4.86549e-54	yes	4.35858e-36	2.43275e-54	1.36652e-54	miss + pLOF	gbvc	RLRT	67	32	337	-0.7693	0.050643	0.000815333	0.00126117	143.471	224.169	182319	.	.	.	.	.	.	1	159712288	159714589	-	11	TRUE	TRUE	rs11265260	159684378	159700039	0	NCV	3	-15661	G	A	23246	360696	0	0.0605456
CRP	ENSG00000132693	cardiovascular	C-reactive protein	0	2.57288e-43	yes	1.2984e-27	1.28644e-43	1.10347e-44	miss + pLOF	K	RLRT	67	32	337	.	.	0.00065721	0.00121344	99.0486	186.11	182319	-0.650244	-0.930518	92	2	0	2	1	159712288	159714589	-	11	TRUE	TRUE	rs11265260	159684378	159700039	0	NCV	3	-15661	G	A	23246	360696	0	0.0605456
CRP	ENSG00000132693	cardiovascular	C-reactive protein	0	1.24349e-22	yes	3.95349e-06	6.21745e-23	4.20646e-23	splice + pLOF	gbvc	RLRT	29	.	130	-0.77897	0.0800506	0.000109637	0.000514134	16.9385	89.1172	182319	.	.	.	.	.	.	1	159712288	159714589	-	11	TRUE	TRUE	rs11265260	159684378	159700039	0	NCV	3	-15661	G	A	23246	360696	0	0.0605456
CRP	ENSG00000132693	cardiovascular	C-reactive protein	0	2.73671e-21	no	.	.	2.62593e-21	pLOF	gbvc	score	25	.	120	-0.764431	0.0806818					182319	.	.	.	.	.	.	1	159712288	159714589	-	11	TRUE	TRUE	rs11265260	159684378	159700039	0	NCV	3	-15661	G	A	23246	360696	0	0.0605456
CRP	ENSG00000132693	cardiovascular	C-reactive protein	0	3.71953e-20	yes	0.000252061	1.85976e-20	6.29162e-21	splice + pLOF	K	RLRT	29	.	130	.	.	0.000283796	0.000764805	47.696	85.0098	182319	-0.703477	.	0	0	0	0	1	159712288	159714589	-	11	TRUE	TRUE	rs11265260	159684378	159700039	0	NCV	3	-15661	G	A	23246	360696	0	0.0605456
CST3	ENSG00000101439	renal	Cystatin C	0	0	yes	1.7753e-58	0	0	miss + pLOF	K	RLRT	55	29	250	.	.	0.00495704	0.00463935	826.088	1653.29	182719	-0.882206	-2.67496	27	3	0	3	20	23626705	23638473	-	115	TRUE	TRUE	rs13039144	23619109	23633755	0	NCV	3	-14646	G	A	67401	316541	0	0.17555	{Macular degeneration, age-related, 11}; Cerebral amyloid angiopathy (a.d.)
CST3	ENSG00000101439	renal	Cystatin C	0	0	yes	8.55336e-99	0	0	splice + pLOF	K	RLRT	37	.	235	.	.	0.00489983	0.00378576	917.188	1541.45	182719	-0.97162	-2.31041	58	3	0	3	20	23626705	23638473	-	115	TRUE	TRUE	rs13039144	23619109	23633755	0	NCV	3	-14646	G	A	67401	316541	0	0.17555	{Macular degeneration, age-related, 11}; Cerebral amyloid angiopathy (a.d.)
CST3	ENSG00000101439	renal	Cystatin C	0	5.2414e-308	yes	1.3961e-71	2.6207e-308	0	splice + pLOF	gbvc	RLRT	37	.	235	-2.42244	0.0669962	0.00159985	0.00710974	286.565	1294.57	182719	.	.	.	.	.	.	20	23626705	23638473	-	115	TRUE	TRUE	rs13039144	23619109	23633755	0	NCV	3	-14646	G	A	67401	316541	0	0.17555	{Macular degeneration, age-related, 11}; Cerebral amyloid angiopathy (a.d.)
CST3	ENSG00000101439	renal	Cystatin C	0	2.31187e-307	no	.	.	2.71855e-301	pLOF	gbvc	score	17	.	105	-3.09167	0.0821811					182719	.	.	.	.	.	.	20	23626705	23638473	-	115	TRUE	TRUE	rs13039144	23619109	23633755	0	NCV	3	-14646	G	A	67401	316541	0	0.17555	{Macular degeneration, age-related, 11}; Cerebral amyloid angiopathy (a.d.)
CST3	ENSG00000101439	renal	Cystatin C	0	5.64319e-278	yes	2.09274e-38	2.82159e-278	9.47967e-277	miss + pLOF	gbvc	RLRT	55	29	250	-1.87977	0.0546513	0.000856493	0.00643824	151.372	1171.17	182719	.	.	.	.	.	.	20	23626705	23638473	-	115	TRUE	TRUE	rs13039144	23619109	23633755	0	NCV	3	-14646	G	A	67401	316541	0	0.17555	{Macular degeneration, age-related, 11}; Cerebral amyloid angiopathy (a.d.)
CYP2R1	ENSG00000186104	bone and joint	Vitamin D	.	5.39097e-12	yes	1.10256e-05	2.6955e-12	1.04814e-11	miss + pLOF	gbvc	RLRT	119	64	405	-0.334	0.0485885	0.000102692	0.000265748	14.9495	42.391	174472	.	.	.	.	.	.	11	14877439	14892252	-	73	TRUE	FALSE	rs11023379	14913797	14929960	4.15e-181	NCV	3	-16163	T	C	172784	211158	0	0.450026	Rickets due to defect in vitamin D 25-hydroxylation deficiency (a.r.)
CYP2R1	ENSG00000186104	bone and joint	Vitamin D	.	4.79185e-09	no	.	.	3.09586e-09	pLOF	gbvc	score	39	.	121	-0.506834	0.0865673					174472	.	.	.	.	.	.	11	14877439	14892252	-	73	TRUE	FALSE	rs11023379	14913797	14929960	4.15e-181	NCV	3	-16163	T	C	172784	211158	0	0.450026	Rickets due to defect in vitamin D 25-hydroxylation deficiency (a.r.)
DGKD	ENSG00000077044	liver	Total bilirubin	.	1.86295e-13	yes	1.30224e-13	3.26848e-13	8.74301e-14	miss + pLOF	K	RLRT	239	156	1191	.	.	0.000266464	0.000534086	26.1638	51.1551	181997	-0.0460369	0.372727	176	0	1	1	2	233354506	233472104	+	14	TRUE	TRUE	rs78936963	234263152	234231401	0	NCV	3	31751	G	A	9908	374034	0	0.025806
DHCR7	ENSG00000172893	bone and joint	Vitamin D	.	4.70595e-10	yes	2.71647e-09	2.57612e-10	3.03552e-11	miss + pLOF	gbvc	RLRT	183	107	1850	0.142292	0.0228513	0.000191545	0.000218875	29.6056	34.1119	174472	.	.	.	.	.	.	11	71428192	71452868	-	74	TRUE	FALSE	rs11234027	71163913	71234107	5.28e-192	NCV	3	-70194	A	G	53727	330215	0	0.139935	Smith-Lemli-Opitz syndrome (a.r.)
DHCR7	ENSG00000172893	bone and joint	Vitamin D	.	6.78828e-10	yes	2.4593e-09	3.93758e-10	1.22044e-10	miss + pLOF	K	RLRT	183	107	1850	.	.	0.000232674	0.000510057	18.0273	34.962	174472	0.0838317	.	0	0	0	0	11	71428192	71452868	-	74	TRUE	FALSE	rs11234027	71163913	71234107	5.28e-192	NCV	3	-70194	A	G	53727	330215	0	0.139935	Smith-Lemli-Opitz syndrome (a.r.)
DNAH2	ENSG00000183914	hormonal	SHBG	161604	6.02296e-14	yes	4.02807e-14	1.19018e-13	3.19871e-08	miss + pLOF	K	RLRT	1002	625	6732	.	.	0.000458062	0.00100516	27.6741	52.37	166520	0.00394416	0.302074	159	0	1	1	17	7717353	7833744	+	95	TRUE	FALSE	rs1042522	7620671	7579472	0	PAV	3	41199	G	C	101324	282618	0	0.263904	Spermatogenic failure 45 (a.r.)
DOCK7	ENSG00000116641	cardiovascular	Triglycerides	.	5.55573e-24	no	.	.	1.52115e-19	rbp	K	RLRT	193	.	1246	.	.	0.000235822		98.2256		182586	-0.111613	-0.50943	348	1	0	1	1	62454297	62688368	-	7	TRUE	TRUE	rs12130333	63154038	63191777	2.86e-119	NCV	3	-37739	T	C	80908	303034	0	0.21073	Developmental and epileptic encephalopathy 23 (a.r.)
ECE1	ENSG00000117298	bone and joint	Alkaline phosphatase	-227987	4.83946e-13	yes	4.72743e-13	4.95676e-13	2.2593e-13	splice + pLOF	K	RLRT	60	.	382	.	.	9.91491e-05	0.000204431	25.0311	49.1016	182741	-0.0590585	-0.641439	130	1	0	1	1	21217246	21345572	-	5	TRUE	FALSE	rs149344982	21672064	21889760	0	PAV	3	-217696	A	G	5336	378606	0	0.0138979	{Hypertension, essential, susceptibility to} (Multifactorial); ?Hirschsprung disease, cardiac defects, and autonomic dysfunction (a.d.)
ECE1	ENSG00000117298	bone and joint	Alkaline phosphatase	-227987	1.10099e-08	yes	5.5067e-08	6.11637e-09	4.48416e-09	splice + pLOF	gbvc	RLRT	60	.	382	-0.412119	0.0724567	0.000151642	0.000171867	24.3083	27.8717	182741	.	.	.	.	.	.	1	21217246	21345572	-	5	TRUE	FALSE	rs149344982	21672064	21889760	0	PAV	3	-217696	A	G	5336	378606	0	0.0138979	{Hypertension, essential, susceptibility to} (Multifactorial); ?Hirschsprung disease, cardiac defects, and autonomic dysfunction (a.d.)
EDEM1	ENSG00000134109	bone and joint	Alkaline phosphatase	.	8.21287e-13	yes	1.962e-10	4.11482e-13	1.60461e-12	miss + pLOF	gbvc	RLRT	147	85	484	0.318034	0.0451217	0.000207557	0.000267109	34.1847	44.7675	182741	.	.	.	.	.	.	3	5187645	5219958	+	22	TRUE	FALSE	rs7646106	5229330	5257971	2.13e-10	NCV	3	-28641	T	C	64015	318149	889	0.166731
ENPP1	ENSG00000197594	renal	Phosphate	.	9.99201e-16	yes	1.08814e-11	4.76703e-16	3.88578e-16	miss + pLOF	gbvc	RLRT	176	114	1033	-0.249379	0.031572	0.000260709	0.000368036	39.7135	57.2453	167807	.	.	.	.	.	.	6	131808015	131895155	+	31	TRUE	FALSE	rs3883882	132129155	131999582	7.85e-142	NCV	3	129573	G	A	135400	248542	0	0.352657	{Obesity, susceptibility to} (Multifactorial, a.d., a.r.); Hypophosphatemic rickets, autosomal recessive, 2 (a.r.); {Diabetes mellitus, non-insulin-dependent, susceptibility to} (a.d.); Arterial calcification, generalized, of infancy, 1 (a.r.); Cole disease (a.d.)
ENPP1	ENSG00000197594	renal	Phosphate	.	9.19931e-13	yes	2.45546e-09	4.60041e-13	1.56486e-13	miss + pLOF	K	RLRT	176	114	1033	.	.	0.000316452	0.000605861	25.1673	50.2222	167807	-0.208467	.	0	0	0	0	6	131808015	131895155	+	31	TRUE	FALSE	rs3883882	132129155	131999582	7.85e-142	NCV	3	129573	G	A	135400	248542	0	0.352657	{Obesity, susceptibility to} (Multifactorial, a.d., a.r.); Hypophosphatemic rickets, autosomal recessive, 2 (a.r.); {Diabetes mellitus, non-insulin-dependent, susceptibility to} (a.d.); Arterial calcification, generalized, of infancy, 1 (a.r.); Cole disease (a.d.)
EXOC3L4	ENSG00000205436	liver	Gamma glutamyltransferase	.	3.64414e-10	yes	2.34242e-08	1.83635e-10	3.78944e-09	miss + pLOF	gbvc	RLRT	187	105	1355	-0.159717	0.0250116	0.000164986	0.000219468	26.5189	36.0652	182654	.	.	.	.	.	.	14	103100143	103110559	+	84	TRUE	TRUE	rs2297066	103566480	103566835	0	PAV	3	-355	G	C	92927	291015	0	0.242034
EXOC3L4	ENSG00000205436	liver	Gamma glutamyltransferase	.	3.81214e-10	yes	5.82897e-09	1.97051e-10	2.24599e-09	miss + pLOF	K	RLRT	187	105	1355	.	.	0.000229783	0.00051249	19.0605	37.9461	182654	-0.133371	.	0	0	0	0	14	103100143	103110559	+	84	TRUE	TRUE	rs2297066	103566480	103566835	0	PAV	3	-355	G	C	92927	291015	0	0.242034
FCGRT	ENSG00000104870	liver	Albumin	.	7.00952e-31	yes	2.26714e-16	3.50476e-31	2.55008e-30	miss + pLOF	K	RLRT	86	54	425	.	.	0.00105635	0.00217251	64.3378	130.412	168138	-0.678725	-2.74894	4	1	0	1	19	49506815	49526333	+	111	TRUE	FALSE	rs150420714	50010072	50017538	5.7e-119	PAV	3	-7466	C	G	3205	380737	0	0.00834762
FCGRT	ENSG00000104870	liver	Albumin	.	1.69592e-20	yes	8.52723e-07	8.47962e-21	2.36898e-21	splice + pLOF	K	RLRT	49	.	644	.	.	0.000389705	0.000694078	42.7918	82.8962	168138	-0.495861	-0.256569	297	1	0	1	19	49506815	49526333	+	111	TRUE	FALSE	rs150420714	50010072	50017538	5.7e-119	PAV	3	-7466	C	G	3205	380737	0	0.00834762
FCGRT	ENSG00000104870	liver	Albumin	.	2.01517e-20	yes	4.80378e-14	1.00759e-20	4.64185e-21	miss + pLOF	gbvc	RLRT	86	54	425	-0.493227	0.053708	0.000323197	0.000496859	50.1721	78.881	168138	.	.	.	.	.	.	19	49506815	49526333	+	111	TRUE	FALSE	rs150420714	50010072	50017538	5.7e-119	PAV	3	-7466	C	G	3205	380737	0	0.00834762
FCGRT	ENSG00000104870	liver	Albumin	.	3.67036e-17	yes	3.29825e-09	1.83518e-17	6.00759e-18	splice + pLOF	gbvc	RLRT	49	.	644	-0.761069	0.089877	0.000203533	0.00042722	30.065	66.4178	168138	.	.	.	.	.	.	19	49506815	49526333	+	111	TRUE	FALSE	rs150420714	50010072	50017538	5.7e-119	PAV	3	-7466	C	G	3205	380737	0	0.00834762
FCGRT	ENSG00000104870	liver	Albumin	.	8.38007e-17	no	.	.	6.91034e-17	pLOF	gbvc	score	14	.	17	-1.95605	0.234892					168138	.	.	.	.	.	.	19	49506815	49526333	+	111	TRUE	FALSE	rs150420714	50010072	50017538	5.7e-119	PAV	3	-7466	C	G	3205	380737	0	0.00834762
FCGRT	ENSG00000104870	renal	Total protein	.	2.00139e-25	yes	4.07253e-13	1.00069e-25	3.86475e-26	miss + pLOF	K	RLRT	86	54	424	.	.	0.000971963	0.0020719	53.3799	109.193	167930	-0.654036	-2.295	4	1	0	1	19	49506815	49526333	+	111	TRUE	FALSE	rs150420714	50010072	50017538	8.53e-113	PAV	3	-7466	C	G	3205	380737	0	0.00834762
FCGRT	ENSG00000104870	renal	Total protein	.	8.32667e-16	yes	1.47993e-10	4.62474e-16	2.77556e-16	miss + pLOF	gbvc	RLRT	86	54	424	-0.438186	0.0546369	0.000232669	0.000378114	35.2759	59.144	167930	.	.	.	.	.	.	19	49506815	49526333	+	111	TRUE	FALSE	rs150420714	50010072	50017538	8.53e-113	PAV	3	-7466	C	G	3205	380737	0	0.00834762
FCGRT	ENSG00000104870	renal	Total protein	.	8.32667e-16	yes	0.000229802	4.47717e-16	3.88578e-16	splice + pLOF	K	RLRT	49	.	643	.	.	0.00023697	0.000457132	33.7111	62.3616	167930	-0.402486	.	0	0	0	0	19	49506815	49526333	+	111	TRUE	FALSE	rs150420714	50010072	50017538	8.53e-113	PAV	3	-7466	C	G	3205	380737	0	0.00834762
FCGRT	ENSG00000104870	renal	Total protein	.	5.0213e-15	no	.	.	4.2694e-15	pLOF	gbvc	score	14	.	17	-1.86787	0.238621					167930	.	.	.	.	.	.	19	49506815	49526333	+	111	TRUE	FALSE	rs150420714	50010072	50017538	8.53e-113	PAV	3	-7466	C	G	3205	380737	0	0.00834762
FCGRT	ENSG00000104870	renal	Total protein	.	5.63438e-13	yes	1.89319e-06	2.81713e-13	4.91607e-13	splice + pLOF	gbvc	RLRT	49	.	643	-0.654633	0.0913613	0.000129477	0.000304485	18.254	46.3958	167930	.	.	.	.	.	.	19	49506815	49526333	+	111	TRUE	FALSE	rs150420714	50010072	50017538	8.53e-113	PAV	3	-7466	C	G	3205	380737	0	0.00834762
FLG	ENSG00000143631	bone and joint	Vitamin D	.	1.54276e-10	no	.	.	3.9427e-10	pLOF	gbvc	score	350	.	2448	0.124034	0.0193748					174472	.	.	.	.	.	.	1	152302174	152325203	-	9	TRUE	FALSE	rs115288876	152297678	152000117	2.72e-41	NCV	3	297561	A	G	15200	368742	0	0.0395893	Ichthyosis vulgaris (a.d., a.r.); {Dermatitis, atopic, susceptibility to, 2}
FNDC1	ENSG00000164694	cardiovascular	Lipoprotein A	.	4.04236e-10	yes	4.39384e-10	3.74295e-10	4.63331e-10	miss + pLOF	K	RLRT	369	258	2173	.	.	0.000394901	0.000797958	17.9597	35.4113	146248	0.0257606	0.659335	70	0	1	1	6	159169399	159272108	+	33	TRUE	TRUE	rs73020718	159590431	160032984	1.04e-195	NCV	3	-442553	G	A	9465	374477	0	0.0246522
G6PC	ENSG00000131482	bone and joint	Alkaline phosphatase	.	1.14999e-08	yes	2.0295e-06	5.76628e-09	.	miss + pLOF	gbvc	RLRT	87	51	831	0.195543	0.0343382	0.000115332	0.000172812	17.9166	27.947	182741	.	.	.	.	.	.	17	42900796	42913369	+	98	FALSE	FALSE	.	.	.	.		.	.			.	.	.	.	Glycogen storage disease Ia (a.r.)
G6PC	ENSG00000131482	cardiovascular	C-reactive protein	.	1.61537e-13	yes	4.79565e-07	8.0772e-14	.	miss + pLOF	gbvc	RLRT	85	50	828	0.233282	0.0316227	0.000131496	0.000294351	20.6836	49.4161	182319	.	.	.	.	.	.	17	42900796	42913369	+	98	FALSE	FALSE	.	.	.	.		.	.			.	.	.	.	Glycogen storage disease Ia (a.r.)
G6PC	ENSG00000131482	cardiovascular	C-reactive protein	.	7.57128e-11	yes	4.34968e-05	3.78564e-11	.	miss + pLOF	K	RLRT	85	50	828	.	.	0.000154151	0.000259878	20.5104	40.8288	182319	0.11241	.	0	0	0	0	17	42900796	42913369	+	98	FALSE	FALSE	.	.	.	.		.	.			.	.	.	.	Glycogen storage disease Ia (a.r.)
G6PC	ENSG00000131482	cardiovascular	C-reactive protein	.	3.89113e-09	yes	0.012945	1.94557e-09	.	splice + pLOF	gbvc	RLRT	40	.	377	0.284829	0.0477327	2.80031e-05	0.000190224	3.35018	31.0313	182319	.	.	.	.	.	.	17	42900796	42913369	+	98	FALSE	FALSE	.	.	.	.		.	.			.	.	.	.	Glycogen storage disease Ia (a.r.)
G6PC	ENSG00000131482	hormonal	SHBG	.	2.8803e-09	yes	5.96939e-06	1.4405e-09	.	miss + pLOF	gbvc	RLRT	80	48	751	-0.18839	0.0311962	0.000117152	0.000213985	16.4269	31.8679	166520	.	.	.	.	.	.	17	42900796	42913369	+	98	FALSE	FALSE	.	.	.	.		.	.			.	.	.	.	Glycogen storage disease Ia (a.r.)
G6PC	ENSG00000131482	liver	Gamma glutamyltransferase	.	2.64012e-11	yes	3.52655e-05	1.32006e-11	.	miss + pLOF	gbvc	RLRT	86	51	830	0.215028	0.0317457	8.85425e-05	0.00024678	13.283	41.048	182654	.	.	.	.	.	.	17	42900796	42913369	+	98	FALSE	FALSE	.	.	.	.		.	.			.	.	.	.	Glycogen storage disease Ia (a.r.)
G6PC	ENSG00000131482	liver	Gamma glutamyltransferase	.	3.059e-10	yes	0.000385834	1.5295e-10	.	miss + pLOF	K	RLRT	86	51	830	.	.	0.000134463	0.000196625	19.492	38.4338	182654	0.158907	.	0	0	0	0	17	42900796	42913369	+	98	FALSE	FALSE	.	.	.	.		.	.			.	.	.	.	Glycogen storage disease Ia (a.r.)
G6PC	ENSG00000131482	liver	Gamma glutamyltransferase	.	9.89966e-09	no	.	.	.	pLOF	gbvc	score	22	.	301	0.293756	0.05124					182654	.	.	.	.	.	.	17	42900796	42913369	+	98	FALSE	FALSE	.	.	.	.		.	.			.	.	.	.	Glycogen storage disease Ia (a.r.)
G6PC	ENSG00000131482	liver	Gamma glutamyltransferase	.	1.58975e-08	yes	0.0876073	7.94876e-09	.	splice + pLOF	gbvc	RLRT	39	.	377	0.271673	0.0479774	1.06962e-05	0.000170471	0.782946	27.5939	182654	.	.	.	.	.	.	17	42900796	42913369	+	98	FALSE	FALSE	.	.	.	.		.	.			.	.	.	.	Glycogen storage disease Ia (a.r.)
G6PC	ENSG00000131482	renal	Urate	.	6.13283e-09	yes	4.17659e-06	3.06867e-09	.	miss + pLOF	gbvc	RLRT	85	50	823	0.163681	0.0279814	0.00010862	0.000182886	16.729	29.6826	182537	.	.	.	.	.	.	17	42900796	42913369	+	98	FALSE	FALSE	.	.	.	.		.	.			.	.	.	.	Glycogen storage disease Ia (a.r.)
G6PC2	ENSG00000152254	diabetes	Glucose	.	5.16007e-09	yes	2.08743e-06	2.58323e-09	9.75607e-11	miss + pLOF	gbvc	RLRT	100	51	869	-0.220071	0.0373425	0.000126875	0.00020198	18.107	30.1802	167915	.	.	.	.	.	.	2	168901239	168910000	+	12	TRUE	TRUE	rs569805	169757749	169782880	0	NCV	3	-25131	A	T	131978	251964	0	0.343745
GCK	ENSG00000106633	diabetes	Glycated haemoglobin (HbA1c)	.	2.86293e-40	yes	1.19213e-29	1.43146e-40	1.22443e-41	miss + pLOF	K	RLRT	60	38	173	.	.	0.000939291	0.00186644	87.5472	175.195	182493	1.28654	1.71948	19	0	2	2	7	44144270	44198170	-	52	TRUE	TRUE	rs730497	44237768	44223721	1.83e-273	NCV	3	14047	A	G	67832	316110	0	0.176673	MODY, type II (a.d.); Diabetes mellitus, permanent neonatal 1 (a.r.); Hyperinsulinemic hypoglycemia, familial, 3 (a.d.); Diabetes mellitus, noninsulin-dependent, late onset (a.d.)
GCK	ENSG00000106633	diabetes	Glycated haemoglobin (HbA1c)	.	3.59038e-40	yes	2.23381e-28	1.79519e-40	8.87025e-40	miss + pLOF	gbvc	RLRT	60	38	173	0.925446	0.071789	0.000635298	0.000905638	111.047	159.995	182493	.	.	.	.	.	.	7	44144270	44198170	-	52	TRUE	TRUE	rs730497	44237768	44223721	1.83e-273	NCV	3	14047	A	G	67832	316110	0	0.176673	MODY, type II (a.d.); Diabetes mellitus, permanent neonatal 1 (a.r.); Hyperinsulinemic hypoglycemia, familial, 3 (a.d.); Diabetes mellitus, noninsulin-dependent, late onset (a.d.)
GCK	ENSG00000106633	diabetes	Glucose	.	1.75637e-30	yes	1.66116e-24	8.78187e-31	1.00006e-31	miss + pLOF	gbvc	RLRT	54	34	145	0.940168	0.0832997	0.000590042	0.000753152	94.368	121.492	167915	.	.	.	.	.	.	7	44144270	44198170	-	52	TRUE	TRUE	rs730497	44237768	44223721	4.29e-261	NCV	3	14047	A	G	67832	316110	0	0.176673	MODY, type II (a.d.); Diabetes mellitus, permanent neonatal 1 (a.r.); Hyperinsulinemic hypoglycemia, familial, 3 (a.d.); Diabetes mellitus, noninsulin-dependent, late onset (a.d.)
GCK	ENSG00000106633	diabetes	Glucose	.	4.21308e-26	yes	2.34215e-21	2.10656e-26	1.03801e-26	miss + pLOF	K	RLRT	54	34	145	.	.	0.000715858	0.00148816	54.983	109.946	167915	1.23661	1.58456	17	0	2	2	7	44144270	44198170	-	52	TRUE	TRUE	rs730497	44237768	44223721	4.29e-261	NCV	3	14047	A	G	67832	316110	0	0.176673	MODY, type II (a.d.); Diabetes mellitus, permanent neonatal 1 (a.r.); Hyperinsulinemic hypoglycemia, familial, 3 (a.d.); Diabetes mellitus, noninsulin-dependent, late onset (a.d.)
GCK	ENSG00000106633	diabetes	Glycated haemoglobin (HbA1c)	.	6.01297e-14	no	.	.	2.1353e-14	pLOF	gbvc	score	17	.	25	1.37558	0.183193					182493	.	.	.	.	.	.	7	44144270	44198170	-	52	TRUE	TRUE	rs730497	44237768	44223721	1.83e-273	NCV	3	14047	A	G	67832	316110	0	0.176673	MODY, type II (a.d.); Diabetes mellitus, permanent neonatal 1 (a.r.); Hyperinsulinemic hypoglycemia, familial, 3 (a.d.); Diabetes mellitus, noninsulin-dependent, late onset (a.d.)
GCK	ENSG00000106633	diabetes	Glycated haemoglobin (HbA1c)	.	2.21212e-13	yes	0.000167047	1.10564e-13	6.93889e-15	splice + pLOF	K	RLRT	49	.	436	.	.	0.000470859	0.000465612	31.5616	52.5321	182493	0.473214	.	0	0	0	0	7	44144270	44198170	-	52	TRUE	TRUE	rs730497	44237768	44223721	1.83e-273	NCV	3	14047	A	G	67832	316110	0	0.176673	MODY, type II (a.d.); Diabetes mellitus, permanent neonatal 1 (a.r.); Hyperinsulinemic hypoglycemia, familial, 3 (a.d.); Diabetes mellitus, noninsulin-dependent, late onset (a.d.)
GCM2	ENSG00000124827	bone and joint	Calcium	.	9.39578e-10	yes	8.39155e-10	1.0673e-09	0.000746427	miss + pLOF	K	RLRT	76	42	619	.	.	0.000128481	0.000235913	17.826	34.726	168053	-0.00630505	0.313063	309	0	1	1	6	10873222	10881941	-	42	TRUE	FALSE	rs61741855	10882173	10877397	4.48e-13	PAV	3	4776	T	C	351	383591	0	0.000914201	Hypoparathyroidism, familial isolated 2 (a.d., a.r.); Hyperparathyroidism 4 (a.d.)
GGT1	ENSG00000100031	liver	Gamma glutamyltransferase	0	3.35923e-270	yes	2.96061e-238	1.67962e-270	8.10693e-271	miss + pLOF	K	RLRT	122	85	960	.	.	0.00418635	0.007497	652.751	1217.52	182654	-0.974438	-1.62209	461	16	0	16	22	24594810	24629005	+	117	TRUE	TRUE	rs4820599	2.49714e+07	24990213	0	NCV	3	-18837.5	G	A	112864	271078	0	0.293961	?Glutathioninuria (a.r.)
GGT1	ENSG00000100031	liver	Gamma glutamyltransferase	0	2.11709e-256	yes	1.27139e-235	1.05855e-256	1.17462e-262	miss + pLOF	gbvc	RLRT	122	85	960	-1.04468	0.0308103	0.00565516	0.00628322	1023.3	1138.04	182654	.	.	.	.	.	.	22	24594810	24629005	+	117	TRUE	TRUE	rs4820599	2.49714e+07	24990213	0	NCV	3	-18837.5	G	A	112864	271078	0	0.293961	?Glutathioninuria (a.r.)
GGT1	ENSG00000100031	liver	Gamma glutamyltransferase	0	1.3593e-86	yes	1.08109e-59	6.79648e-87	1.92863e-87	splice + pLOF	K	RLRT	85	.	961	.	.	0.00222683	0.0029654	240.085	376.889	182654	-0.479416	-0.871133	611	4	1	5	22	24594810	24629005	+	117	TRUE	TRUE	rs4820599	2.49714e+07	24990213	0	NCV	3	-18837.5	G	A	112864	271078	0	0.293961	?Glutathioninuria (a.r.)
GGT1	ENSG00000100031	liver	Gamma glutamyltransferase	0	9.10653e-52	no	.	.	2.94196e-50	pLOF	gbvc	score	19	.	59	-1.75086	0.115588					182654	.	.	.	.	.	.	22	24594810	24629005	+	117	TRUE	TRUE	rs4820599	2.49714e+07	24990213	0	NCV	3	-18837.5	G	A	112864	271078	0	0.293961	?Glutathioninuria (a.r.)
GGT1	ENSG00000100031	liver	Gamma glutamyltransferase	0	1.65395e-21	yes	3.91292e-12	8.26977e-22	9.17753e-36	splice + pLOF	gbvc	RLRT	85	.	961	-0.415883	0.0446512	0.000251942	0.000471553	41.9652	81.2681	182654	.	.	.	.	.	.	22	24594810	24629005	+	117	TRUE	TRUE	rs4820599	2.49714e+07	24990213	0	NCV	3	-18837.5	G	A	112864	271078	0	0.293961	?Glutathioninuria (a.r.)
GGT1	ENSG00000286070	liver	Gamma glutamyltransferase	0	1.04293e-262	yes	1.10022e-219	5.21465e-263	4.35175e-253	miss + pLOF	K	RLRT	130	91	950	.	.	0.00379332	0.00710058	593.897	1183.46	182654	-0.941366	-1.6195	435	15	0	15	22	24556006	24629005	+	117	TRUE	TRUE	rs4820599	2.49714e+07	24990213	0	NCV	3	-18837.5	G	A	112864	271078	0	0.293961
GGT1	ENSG00000286070	liver	Gamma glutamyltransferase	0	1.22434e-253	yes	1.02434e-219	6.12171e-254	1.08329e-266	miss + pLOF	gbvc	RLRT	130	91	950	-1.02719	0.0304603	0.00526998	0.0062143	953.32	1125.64	182654	.	.	.	.	.	.	22	24556006	24629005	+	117	TRUE	TRUE	rs4820599	2.49714e+07	24990213	0	NCV	3	-18837.5	G	A	112864	271078	0	0.293961
GGT1	ENSG00000286070	liver	Gamma glutamyltransferase	0	4.21423e-79	yes	2.52039e-59	2.10712e-79	7.14901e-84	splice + pLOF	K	RLRT	90	.	986	.	.	0.00203972	0.00271809	223.069	343.449	182654	-0.46505	-0.871133	611	4	1	5	22	24556006	24629005	+	117	TRUE	TRUE	rs4820599	2.49714e+07	24990213	0	NCV	3	-18837.5	G	A	112864	271078	0	0.293961
GGT1	ENSG00000286070	liver	Gamma glutamyltransferase	0	1.11935e-44	no	.	.	7.3134e-44	pLOF	gbvc	score	20	.	65	-1.54539	0.110141					182654	.	.	.	.	.	.	22	24556006	24629005	+	117	TRUE	TRUE	rs4820599	2.49714e+07	24990213	0	NCV	3	-18837.5	G	A	112864	271078	0	0.293961
GGT1	ENSG00000286070	liver	Gamma glutamyltransferase	0	3.14488e-20	yes	5.90747e-12	1.57244e-20	6.41655e-34	splice + pLOF	gbvc	RLRT	90	.	986	-0.397823	0.0441055	0.000247802	0.0004419	41.2112	75.9403	182654	.	.	.	.	.	.	22	24556006	24629005	+	117	TRUE	TRUE	rs4820599	2.49714e+07	24990213	0	NCV	3	-18837.5	G	A	112864	271078	0	0.293961
GH1	ENSG00000259384	hormonal	IGF-1	.	1.8457e-10	yes	9.2285e-11	3.90903e-05	4.11403e-10	splice + pLOF	gbvc	RLRT	49	.	470	-0.357213	0.0866698	0.000218542	8.81851e-05	35.9112	13.1539	181758	.	.	.	.	.	.	17	63917199	63918839	-	102	TRUE	FALSE	rs5388	61996198	61995170	1.51e-114	PAV	3	1028	T	C	3622	380320	0	0.00943372	Kowarski syndrome (a.r.); Growth hormone deficiency, isolated, type II (a.d.); Growth hormone deficiency, isolated, type IB; Growth hormone deficiency, isolated, type IA (a.r.)
GH1	ENSG00000259384	hormonal	IGF-1	.	2.2018e-09	yes	2.4583e-09	1.99377e-09	6.07656e-09	splice + pLOF	K	RLRT	49	.	470	.	.	0.000147127	0.00037313	16.7722	32.1951	181758	-0.22142	-0.368998	199	1	0	1	17	63917199	63918839	-	102	TRUE	FALSE	rs5388	61996198	61995170	1.51e-114	PAV	3	1028	T	C	3622	380320	0	0.00943372	Kowarski syndrome (a.r.); Growth hormone deficiency, isolated, type II (a.d.); Growth hormone deficiency, isolated, type IB; Growth hormone deficiency, isolated, type IA (a.r.)
GHRH	ENSG00000118702	hormonal	IGF-1	.	2.06999e-09	yes	0.00132209	1.035e-09	.	miss + pLOF	gbvc	RLRT	22	12	117	-0.540477	0.0908671	5.05466e-05	0.000189276	6.86166	30.8093	181758	.	.	.	.	.	.	20	37251081	37261835	-	116	FALSE	FALSE	.	.	.	.		.	.			.	.	.	.	Gigantism due to GHRF hypersecretion; ?Isolated growth hormone deficiency due to defect in GHRF
GHRH	ENSG00000118702	hormonal	IGF-1	.	1.11252e-08	no	.	.	.	pLOF	gbvc	score	7	.	38	-0.879902	0.154014					181758	.	.	.	.	.	.	20	37251081	37261835	-	116	FALSE	FALSE	.	.	.	.		.	.			.	.	.	.	Gigantism due to GHRF hypersecretion; ?Isolated growth hormone deficiency due to defect in GHRF
GHRH	ENSG00000118702	hormonal	IGF-1	.	1.51178e-08	yes	0.0223826	7.5589e-09	.	miss + pLOF	K	RLRT	22	12	117	.	.	0.000127147	0.000188603	15.811	30.7526	181758	-0.581375	.	0	0	0	0	20	37251081	37261835	-	116	FALSE	FALSE	.	.	.	.		.	.			.	.	.	.	Gigantism due to GHRF hypersecretion; ?Isolated growth hormone deficiency due to defect in GHRF
GIGYF1	ENSG00000146830	cardiovascular	Cholesterol	.	5.42718e-10	no	.	.	5.73575e-10	pLOF	gbvc	score	40	.	66	-0.748908	0.120658					182734	.	.	.	.	.	.	7	100679506	100694037	-	55	TRUE	FALSE	rs221798	100291659	100287495	4.37e-14	NCV	3	4164	C	G	43250	340692	0	0.112647
GIGYF1	ENSG00000146830	cardiovascular	LDL direct	.	1.24943e-09	no	.	.	1.33733e-09	pLOF	gbvc	score	40	.	65	-0.748383	0.123203					182419	.	.	.	.	.	.	7	100679506	100694037	-	55	TRUE	FALSE	rs221798	100291659	100287495	4.58e-12	NCV	3	4164	C	G	43250	340692	0	0.112647
GIGYF1	ENSG00000146830	cardiovascular	Apolipoprotein B	.	2.84801e-09	no	.	.	2.9908e-09	pLOF	gbvc	score	40	.	66	-0.726384	0.122273					181807	.	.	.	.	.	.	7	100679506	100694037	-	55	TRUE	FALSE	rs221798	100291659	100287495	1.56e-09	NCV	3	4164	C	G	43250	340692	0	0.112647
GIGYF1	ENSG00000146830	cardiovascular	Cholesterol	.	5.62895e-09	yes	0.176448	2.81447e-09	8.38288e-09	splice + pLOF	K	RLRT	167	.	648	.	.	0.000131109	0.000191936	17.1642	32.3607	182734	-0.16382	.	0	0	0	0	7	100679506	100694037	-	55	TRUE	FALSE	rs221798	100291659	100287495	4.37e-14	NCV	3	4164	C	G	43250	340692	0	0.112647
GIGYF1	ENSG00000146830	diabetes	Glycated haemoglobin (HbA1c)	.	1.14042e-10	no	.	.	1.03485e-10	pLOF	gbvc	score	41	.	68	0.716373	0.111104					182493	.	.	.	.	.	.	7	100679506	100694037	-	55	FALSE	FALSE	rs41303495	100291659	100228655	2.45e-10	PAV	3	63004	T	G	2313	381629	0	0.00602435
GIGYF1	ENSG00000146830	diabetes	Glucose	.	3.39577e-09	no	.	.	3.5989e-09	pLOF	gbvc	score	39	.	63	0.725686	0.122752					167915	.	.	.	.	.	.	7	100679506	100694037	-	55	TRUE	FALSE	rs221798	100291659	100287495	1.01e-10	NCV	3	4164	C	G	43250	340692	0	0.112647
GOT1	ENSG00000120053	liver	Aspartate aminotransferase	0	2.61958e-183	yes	2.1479e-129	1.30979e-183	1.62771e-182	miss + pLOF	K	RLRT	77	48	211	.	.	0.00282369	0.00534953	397.989	790.977	182095	-1.90333	-2.91094	75	12	0	12	10	99396869	99430624	-	66	TRUE	FALSE	10:101157378_CGTT_C	101190380	101157378	0	PAV	3	33002	C	CGTT	131	383637	87	0.000341197	Aspartate aminotransferase, serum level of, QTL1
GOT1	ENSG00000120053	liver	Aspartate aminotransferase	0	1.35636e-170	yes	6.05979e-122	6.78179e-171	3.05832e-177	miss + pLOF	gbvc	RLRT	77	48	211	-1.88374	0.0687891	0.00290878	0.00410096	523.593	740.741	182095	.	.	.	.	.	.	10	99396869	99430624	-	66	TRUE	FALSE	10:101157378_CGTT_C	101190380	101157378	0	PAV	3	33002	C	CGTT	131	383637	87	0.000341197	Aspartate aminotransferase, serum level of, QTL1
GOT1	ENSG00000120053	liver	Aspartate aminotransferase	0	5.08079e-74	yes	3.34478e-38	2.5404e-74	2.77966e-73	splice + pLOF	K	RLRT	39	.	187	.	.	0.00132842	0.00220665	196.99	325.072	182095	-1.10885	-2.24597	42	4	0	4	10	99396869	99430624	-	66	TRUE	FALSE	10:101157378_CGTT_C	101190380	101157378	0	PAV	3	33002	C	CGTT	131	383637	87	0.000341197	Aspartate aminotransferase, serum level of, QTL1
GOT1	ENSG00000120053	liver	Aspartate aminotransferase	0	4.52357e-69	yes	6.73624e-34	2.26179e-69	2.13927e-66	splice + pLOF	gbvc	RLRT	39	.	187	-1.9493	0.116466	0.000734593	0.00153181	128.798	273.279	182095	.	.	.	.	.	.	10	99396869	99430624	-	66	TRUE	FALSE	10:101157378_CGTT_C	101190380	101157378	0	PAV	3	33002	C	CGTT	131	383637	87	0.000341197	Aspartate aminotransferase, serum level of, QTL1
GOT1	ENSG00000120053	liver	Aspartate aminotransferase	0	8.53582e-53	no	.	.	7.23912e-53	pLOF	gbvc	score	17	.	39	-2.33113	0.152336					182095	.	.	.	.	.	.	10	99396869	99430624	-	66	TRUE	FALSE	10:101157378_CGTT_C	101190380	101157378	0	PAV	3	33002	C	CGTT	131	383637	87	0.000341197	Aspartate aminotransferase, serum level of, QTL1
GPLD1	ENSG00000112293	bone and joint	Alkaline phosphatase	.	4.64065e-185	yes	7.91869e-121	2.32033e-185	5.62873e-177	miss + pLOF	gbvc	RLRT	212	130	1530	-0.697453	0.0251409	0.00276826	0.0042265	496.674	760.35	182741	.	.	.	.	.	.	6	24424564	24495205	-	43	TRUE	TRUE	Affx-52341526	24495432	24429340	0	PTV	3	66092	C	CT	1524	382418	0	0.00396935
GPLD1	ENSG00000112293	bone and joint	Alkaline phosphatase	.	6.10453e-151	yes	2.71228e-91	3.05226e-151	3.48795e-153	miss + pLOF	K	RLRT	212	130	1530	.	.	0.00226555	0.00408056	332.814	664.143	182741	-0.62344	-0.724608	437	3	0	3	6	24424564	24495205	-	43	TRUE	TRUE	Affx-52341526	24495432	24429340	0	PTV	3	66092	C	CT	1524	382418	0	0.00396935
GPLD1	ENSG00000112293	bone and joint	Alkaline phosphatase	.	5.23351e-102	yes	4.33135e-56	2.61675e-102	6.16581e-102	splice + pLOF	gbvc	RLRT	164	.	1034	-0.838675	0.0407308	0.00127168	0.00232099	226.151	416.437	182741	.	.	.	.	.	.	6	24424564	24495205	-	43	TRUE	TRUE	Affx-52341526	24495432	24429340	0	PTV	3	66092	C	CT	1524	382418	0	0.00396935
GPLD1	ENSG00000112293	bone and joint	Alkaline phosphatase	.	4.7966e-89	yes	2.04888e-46	2.3983e-89	1.99865e-89	splice + pLOF	K	RLRT	164	.	1034	.	.	0.00152503	0.00309007	230.963	395.477	182741	-0.469894	-0.911493	139	3	0	3	6	24424564	24495205	-	43	TRUE	TRUE	Affx-52341526	24495432	24429340	0	PTV	3	66092	C	CT	1524	382418	0	0.00396935
GPLD1	ENSG00000112293	bone and joint	Alkaline phosphatase	.	1.66027e-61	no	.	.	3.9855e-62	pLOF	gbvc	score	51	.	378	-0.819139	0.0494644					182741	.	.	.	.	.	.	6	24424564	24495205	-	43	TRUE	TRUE	Affx-52341526	24495432	24429340	0	PTV	3	66092	C	CT	1524	382418	0	0.00396935
GPT	ENSG00000167701	liver	Alanine aminotransferase	0	0	yes	0	0	0	miss + pLOF	gbvc	RLRT	216	122	1697	-1.2484	0.0226695	0.0127753	0.0164768	2322.53	2998.77	182674	.	.	.	.	.	.	8	144502972	144507174	+	58	TRUE	FALSE	rs147998249	145728355	145732180	0	PAV	3	-3825	C	G	636	383306	0	0.0016565
GPT	ENSG00000167701	liver	Alanine aminotransferase	0	0	yes	0	0	0	miss + pLOF	K	RLRT	216	122	1697	.	.	0.00992048	0.0197263	1496.39	3000.99	182674	-1.21233	-1.5076	863	30	0	30	8	144502972	144507174	+	58	TRUE	FALSE	rs147998249	145728355	145732180	0	PAV	3	-3825	C	G	636	383306	0	0.0016565
GPT	ENSG00000167701	liver	Alanine aminotransferase	0	5.05251e-230	yes	4.14115e-181	2.52625e-230	5.14031e-220	splice + pLOF	K	RLRT	114	.	625	.	.	0.00454576	0.0105444	747.462	1005.92	182674	-0.827004	-1.42515	314	10	1	11	8	144502972	144507174	+	58	TRUE	FALSE	rs147998249	145728355	145732180	0	PAV	3	-3825	C	G	636	383306	0	0.0016565
GPT	ENSG00000167701	liver	Alanine aminotransferase	0	1.5769e-215	yes	3.59044e-116	7.8845e-216	3.19073e-214	splice + pLOF	gbvc	RLRT	114	.	625	-1.30848	0.0437021	0.00260998	0.00489308	469.849	886.463	182674	.	.	.	.	.	.	8	144502972	144507174	+	58	TRUE	FALSE	rs147998249	145728355	145732180	0	PAV	3	-3825	C	G	636	383306	0	0.0016565
GPT	ENSG00000167701	liver	Alanine aminotransferase	0	5.77206e-149	no	.	.	6.394e-150	pLOF	gbvc	score	46	.	308	-1.33647	0.0513192					182674	.	.	.	.	.	.	8	144502972	144507174	+	58	TRUE	FALSE	rs147998249	145728355	145732180	0	PAV	3	-3825	C	G	636	383306	0	0.0016565
HBB	ENSG00000244734	diabetes	Glycated haemoglobin (HbA1c)	.	1.10372e-09	yes	6.27422e-10	4.58223e-09	4.11926e-10	miss + pLOF	K	RLRT	33	12	92	.	.	0.000375622	0.00197332	17.9956	32.1805	182493	0.190069	4.9521	1	0	1	1	11	5225463	5229395	-	72	TRUE	FALSE	rs1609812	5250624	5247141	4.36e-09	NCV	3	3483	G	A	61646	322296	0	0.160561	Methemoglobinemia, beta type (a.d.); Thalassemia-beta, dominant inclusion-body (a.d.); Sickle cell anemia (a.r.); Thalassemia, beta; Delta-beta thalassemia (a.d.); {Malaria, resistance to}; Hereditary persistence of fetal hemoglobin (a.d.); Heinz body anemia (a.d.); Erythrocytosis 6 (a.d.)
HNF4A	ENSG00000101076	cardiovascular	Apolipoprotein A	.	9.90388e-10	yes	1.36161e-09	7.78218e-10	1.77611e-09	miss + pLOF	K	RLRT	82	54	559	.	.	0.000215345	0.000421642	17.6616	35.1905	167049	-0.0115916	-0.673474	56	1	0	1	20	44355699	44434596	+	114	TRUE	FALSE	rs1800961	42984339	43042364	5.02e-108	PAV	3	-58025	T	C	11711	372231	0	0.030502	Fanconi renotubular syndrome 4, with maturity-onset diabetes of the young (a.d.); {Diabetes mellitus, noninsulin-dependent} (a.d.); MODY, type I (a.d.)
HNF4A	ENSG00000101076	hormonal	SHBG	.	6.93648e-25	yes	8.74103e-25	5.74952e-25	4.29324e-10	miss + pLOF	K	RLRT	85	55	559	.	.	0.000507088	0.000995196	52.1747	103.314	166520	-0.19151	-1.06172	56	1	0	1	20	44355699	44434596	+	114	TRUE	FALSE	rs137853336	42984339	43042354	4.26e-26	PAV	2	-58015	T	C	56	383604	141	0.000145855	Fanconi renotubular syndrome 4, with maturity-onset diabetes of the young (a.d.); {Diabetes mellitus, noninsulin-dependent} (a.d.); MODY, type I (a.d.)
HNF4A	ENSG00000101076	hormonal	SHBG	.	5.93192e-13	yes	3.01589e-13	1.79155e-11	5.08151e-06	miss + pLOF	gbvc	RLRT	85	55	559	-0.255235	0.0381052	0.000308543	0.000264464	47.2397	40.0557	166520	.	.	.	.	.	.	20	44355699	44434596	+	114	TRUE	FALSE	rs137853336	42984339	43042354	4.26e-26	PAV	2	-58015	T	C	56	383604	141	0.000145855	Fanconi renotubular syndrome 4, with maturity-onset diabetes of the young (a.d.); {Diabetes mellitus, noninsulin-dependent} (a.d.); MODY, type I (a.d.)
HSPG2	ENSG00000142798	bone and joint	Alkaline phosphatase	370380	2.26615e-19	yes	1.56731e-19	4.08969e-19	7.83493e-19	miss + pLOF	K	RLRT	1424	966	10275	.	.	0.000481813	0.000984245	38.8537	75.5669	182741	0.0236717	-0.663973	197	1	0	1	1	21822243	21937310	-	6	TRUE	FALSE	rs1130564	22263802	21952884	0	NCV	3	310918	A	G	22253	361689	0	0.0579593	Dyssegmental dysplasia, Silverman-Handmaker type (a.r.); Schwartz-Jampel syndrome, type 1 (a.r.)
IGF2R	ENSG00000197081	cardiovascular	Lipoprotein A	-622956	3.61004e-26	yes	2.94191e-26	4.67083e-26	5.14036e-24	miss + pLOF	K	RLRT	442	338	1889	.	.	0.000730934	0.0014926	53.0533	103.913	146248	-0.0349073	0.446377	109	1	1	2	6	159969098	160113507	+	37	TRUE	TRUE	rs12207188	160390130	160331654	0	NCV	3	58476	T	C	22888	361054	0	0.0596132	Hepatocellular carcinoma, somatic
IGF2R	ENSG00000197081	cardiovascular	Lipoprotein A	-622956	1.06015e-12	yes	8.70634e-13	1.3553e-12	4.69391e-12	splice + pLOF	K	RLRT	169	.	842	.	.	0.000363613	0.000973453	23.6515	46.6256	146248	-0.0643164	-0.437115	120	1	0	1	6	159969098	160113507	+	37	TRUE	TRUE	rs12207188	160390130	160331654	0	NCV	3	58476	T	C	22888	361054	0	0.0596132	Hepatocellular carcinoma, somatic
IGFALS	ENSG00000099769	hormonal	IGF-1	.	1.13768e-78	yes	1.18272e-57	5.68841e-79	1.58951e-80	miss + pLOF	K	RLRT	242	147	1900	.	.	0.00161497	0.00296784	174.127	345.643	181758	-0.544713	-0.717752	304	4	0	4	16	1790412	1794971	-	90	TRUE	FALSE	rs72761177	1844971	1833508	2.43e-74	PTV	3	11463	A	G	35712	348230	0	0.093014	Acid-labile subunit, deficiency of (a.r.)
IGFALS	ENSG00000099769	hormonal	IGF-1	.	1.32316e-76	yes	6.27538e-60	6.6158e-77	2.84364e-75	miss + pLOF	gbvc	RLRT	242	147	1900	-0.418557	0.0235869	0.00134929	0.00174222	237.531	307.874	181758	.	.	.	.	.	.	16	1790412	1794971	-	90	TRUE	FALSE	rs72761177	1844971	1833508	2.43e-74	PTV	3	11463	A	G	35712	348230	0	0.093014	Acid-labile subunit, deficiency of (a.r.)
IGFALS	ENSG00000099769	hormonal	IGF-1	.	1.51105e-24	no	.	.	1.29266e-25	pLOF	gbvc	score	37	.	138	-0.826816	0.0808285					181758	.	.	.	.	.	.	16	1790412	1794971	-	90	TRUE	FALSE	rs72761177	1844971	1833508	2.43e-74	PTV	3	11463	A	G	35712	348230	0	0.093014	Acid-labile subunit, deficiency of (a.r.)
IGFBP3	ENSG00000146674	hormonal	IGF-1	.	3.22038e-19	yes	2.79573e-19	3.79714e-19	4.72439e-19	miss + pLOF	gbvc	RLRT	58	38	325	-0.472915	0.0547736	0.00040842	0.00040543	69.769	69.2195	181758	.	.	.	.	.	.	7	45912244	45921874	-	53	TRUE	FALSE	rs9282734	45961472	45956969	1.59e-23	PAV	3	4503	G	T	1903	382039	0	0.00495648
IGFBP3	ENSG00000146674	hormonal	IGF-1	.	7.07512e-19	yes	5.46872e-19	1.00178e-18	8.88765e-19	miss + pLOF	K	RLRT	58	38	325	.	.	0.000285112	0.000553284	37.8696	74.5688	181758	-0.355185	-1.05367	43	1	0	1	7	45912244	45921874	-	53	TRUE	FALSE	rs9282734	45961472	45956969	1.59e-23	PAV	3	4503	G	T	1903	382039	0	0.00495648
INSR	ENSG00000171105	cardiovascular	Triglycerides	.	3.132e-09	yes	2.05516e-07	1.57803e-09	4.00111e-09	miss + pLOF	gbvc	RLRT	192	128	985	-0.183509	0.030707	0.000140549	0.000191142	22.2541	31.1351	182586	.	.	.	.	.	.	19	7112254	7294414	-	112	TRUE	TRUE	rs2042901	7294424	7204394	3.31e-16	NCV	3	90030	T	G	99843	284099	0	0.260047	Rabson-Mendenhall syndrome (a.r.); Leprechaunism (a.r.); Diabetes mellitus, insulin-resistant, with acanthosis nigricans; Hyperinsulinemic hypoglycemia, familial, 5 (a.d.)
IQGAP2	ENSG00000145703	liver	Albumin	.	1.40099e-12	yes	2.73582e-05	7.00517e-13	1.68315e-12	miss + pLOF	gbvc	RLRT	325	187	1938	-0.167075	0.0235572	9.8789e-05	0.000296811	13.6066	45.3753	168138	.	.	.	.	.	.	5	76403284	76708132	+	29	FALSE	FALSE	rs34592828	75699109	75996909	2.34e-18	PAV	3	-297800	A	G	16458	367484	0	0.0428658
IQGAP2	ENSG00000145703	liver	Albumin	.	1.01004e-10	no	.	.	6.74602e-11	pLOF	gbvc	score	94	.	566	-0.263794	0.0407957					168138	.	.	.	.	.	.	5	76403284	76708132	+	29	FALSE	FALSE	rs34592828	75699109	75996909	2.34e-18	PAV	3	-297800	A	G	16458	367484	0	0.0428658
IQGAP2	ENSG00000145703	liver	Albumin	.	7.57454e-10	yes	0.0409599	3.78727e-10	5.18498e-10	splice + pLOF	K	RLRT	155	.	778	.	.	0.000156871	0.000147169	19.7374	35.8395	168138	-0.107973	.	0	0	0	0	5	76403284	76708132	+	29	FALSE	FALSE	rs34592828	75699109	75996909	2.34e-18	PAV	3	-297800	A	G	16458	367484	0	0.0428658
IQGAP2	ENSG00000145703	liver	Albumin	.	8.51906e-10	yes	0.00772755	4.25953e-10	2.40522e-10	splice + pLOF	gbvc	RLRT	155	.	778	-0.237	0.0379602	3.55628e-05	0.000227001	4.15246	34.3127	168138	.	.	.	.	.	.	5	76403284	76708132	+	29	FALSE	FALSE	rs34592828	75699109	75996909	2.34e-18	PAV	3	-297800	A	G	16458	367484	0	0.0428658
IQGAP2	ENSG00000145703	liver	Albumin	.	4.05593e-09	yes	0.251437	2.02797e-09	5.0435e-09	miss + pLOF	K	RLRT	325	187	1938	.	.	0.000130534	0.000153132	18.6333	33.3133	168138	-0.11617	.	0	0	0	0	5	76403284	76708132	+	29	FALSE	FALSE	rs34592828	75699109	75996909	2.34e-18	PAV	3	-297800	A	G	16458	367484	0	0.0428658
IQGAP2	ENSG00000145703	renal	Total protein	.	9.03066e-09	yes	1.48891e-05	4.5167e-09	7.68085e-09	miss + pLOF	gbvc	RLRT	325	187	1936	-0.139421	0.0239427	0.000105321	0.000198351	14.6126	29.3818	167930	.	.	.	.	.	.	5	76403284	76708132	+	29	TRUE	FALSE	rs34592828	75699109	75996909	2.18e-21	PAV	3	-297800	A	G	16458	367484	0	0.0428658
JAK2	ENSG00000096968	cardiovascular	HDL cholesterol	.	5.22092e-19	yes	3.13309e-19	1.56494e-18	.	miss + pLOF	K	RLRT	254	167	1022	.	.	0.000187779	0.000391694	38.4211	75.9534	168042	-0.00308546	-0.828747	103	1	0	1	9	4984389	5128183	+	62	TRUE	FALSE	.	.	.	.		.	.			.	.	.	.	{Budd-Chiari syndrome, somatic}; Myelofibrosis, somatic; Erythrocytosis, somatic; Leukemia, acute myeloid, somatic; Thrombocythemia 3 (a.d., Somatic mutation); Polycythemia vera, somatic
JAK2	ENSG00000096968	cardiovascular	Cholesterol	.	5.70766e-13	yes	6.75013e-13	4.9448e-13	.	miss + pLOF	K	RLRT	263	174	1088	.	.	0.000185427	0.000375282	24.8654	49.3044	182734	-0.00967059	-0.722397	113	1	0	1	9	4984389	5128183	+	62	TRUE	FALSE	.	.	.	.		.	.			.	.	.	.	{Budd-Chiari syndrome, somatic}; Myelofibrosis, somatic; Erythrocytosis, somatic; Leukemia, acute myeloid, somatic; Thrombocythemia 3 (a.d., Somatic mutation); Polycythemia vera, somatic
JAK2	ENSG00000096968	cardiovascular	Apolipoprotein A	.	4.73172e-12	yes	3.94843e-12	5.90262e-12	.	miss + pLOF	K	RLRT	253	166	1015	.	.	0.000140886	0.000286197	22.9129	44.5947	167049	-0.026265	-0.693302	103	1	0	1	9	4984389	5128183	+	62	FALSE	FALSE	.	.	.	.		.	.			.	.	.	.	{Budd-Chiari syndrome, somatic}; Myelofibrosis, somatic; Erythrocytosis, somatic; Leukemia, acute myeloid, somatic; Thrombocythemia 3 (a.d., Somatic mutation); Polycythemia vera, somatic
JAK2	ENSG00000096968	cardiovascular	LDL direct	.	7.91421e-09	yes	9.37345e-09	6.84811e-09	.	miss + pLOF	K	RLRT	263	174	1086	.	.	0.000160628	0.000324473	15.81	31.4765	182419	0.00144406	-0.571028	113	1	0	1	9	4984389	5128183	+	62	TRUE	FALSE	.	.	.	.		.	.			.	.	.	.	{Budd-Chiari syndrome, somatic}; Myelofibrosis, somatic; Erythrocytosis, somatic; Leukemia, acute myeloid, somatic; Thrombocythemia 3 (a.d., Somatic mutation); Polycythemia vera, somatic
JAK2	ENSG00000096968	diabetes	Glycated haemoglobin (HbA1c)	.	1.27193e-17	yes	9.01131e-18	2.16123e-17	.	miss + pLOF	K	RLRT	267	175	1103	.	.	0.000160584	0.000332966	35.2425	69.6527	182493	-0.0108942	-0.82939	113	1	0	1	9	4984389	5128183	+	62	FALSE	FALSE	.	.	.	.		.	.			.	.	.	.	{Budd-Chiari syndrome, somatic}; Myelofibrosis, somatic; Erythrocytosis, somatic; Leukemia, acute myeloid, somatic; Thrombocythemia 3 (a.d., Somatic mutation); Polycythemia vera, somatic
JAK2	ENSG00000096968	hormonal	IGF-1	.	5.42362e-09	no	.	.	4.16057e-09	pLOF	gbvc	score	47	.	69	-0.666888	0.114308					181758	.	.	.	.	.	.	9	4984389	5128183	+	62	TRUE	FALSE	rs1270231	4984389	4840877	5.29e-34	NCV	3	143512	G	A	43127	340815	0	0.112327	{Budd-Chiari syndrome, somatic}; Myelofibrosis, somatic; Erythrocytosis, somatic; Leukemia, acute myeloid, somatic; Thrombocythemia 3 (a.d., Somatic mutation); Polycythemia vera, somatic
JAK2	ENSG00000096968	renal	Cystatin C	.	3.48939e-11	yes	2.43219e-11	6.17237e-11	.	miss + pLOF	K	RLRT	263	174	1087	.	.	0.000122901	0.000251027	20.7115	40.2338	182719	0.0372944	0.595879	113	0	1	1	9	4984389	5128183	+	62	FALSE	FALSE	.	.	.	.		.	.			.	.	.	.	{Budd-Chiari syndrome, somatic}; Myelofibrosis, somatic; Erythrocytosis, somatic; Leukemia, acute myeloid, somatic; Thrombocythemia 3 (a.d., Somatic mutation); Polycythemia vera, somatic
KDM6B	ENSG00000132510	hormonal	SHBG	233404	5.72931e-13	yes	4.40894e-13	8.17713e-13	1.65304e-11	splice + pLOF	K	RLRT	62	.	203	.	.	0.000194093	0.000481972	24.5422	47.1159	166520	0.00726059	-1.85122	13	1	0	1	17	7839903	7854796	+	96	FALSE	FALSE	rs1042522	7743221	7579472	0	PAV	3	163749	G	C	101324	282618	0	0.263904	Neurodevelopmental disorder with coarse facies and mild distal skeletal abnormalities (a.d.)
LCAT	ENSG00000213398	cardiovascular	HDL cholesterol	.	3.12975e-88	yes	4.48962e-78	1.56487e-88	3.25423e-84	miss + pLOF	gbvc	RLRT	107	75	345	-0.906126	0.0475834	0.00192076	0.00215232	316.713	355.349	168042	.	.	.	.	.	.	16	67939749	67944131	-	92	TRUE	TRUE	rs16942887	67978033	67928042	7.54e-74	NCV	3	49991	A	G	45382	338560	0	0.1182	Fish-eye disease (a.r.); Norum disease (a.r.)
LCAT	ENSG00000213398	cardiovascular	Apolipoprotein A	.	6.40817e-66	yes	6.07769e-57	3.20409e-66	8.15275e-62	miss + pLOF	gbvc	RLRT	107	75	345	-0.813421	0.0497816	0.00139539	0.00159349	227.3	260.19	167049	.	.	.	.	.	.	16	67939749	67944131	-	92	TRUE	FALSE	rs16942887	67978033	67928042	3.23e-64	NCV	3	49991	A	G	45382	338560	0	0.1182	Fish-eye disease (a.r.); Norum disease (a.r.)
LCAT	ENSG00000213398	cardiovascular	HDL cholesterol	.	1.22215e-65	yes	2.24166e-60	6.11079e-66	2.5171e-68	miss + pLOF	K	RLRT	107	75	345	.	.	0.00121896	0.00254339	148.102	296.328	168042	-0.897099	-1.32799	47	3	0	3	16	67939749	67944131	-	92	TRUE	TRUE	rs16942887	67978033	67928042	7.54e-74	NCV	3	49991	A	G	45382	338560	0	0.1182	Fish-eye disease (a.r.); Norum disease (a.r.)
LCAT	ENSG00000213398	cardiovascular	Apolipoprotein A	.	2.03737e-48	yes	4.83617e-42	1.01868e-48	6.66119e-48	miss + pLOF	K	RLRT	107	75	345	.	.	0.000856491	0.00175534	105.062	210.24	167049	-0.779091	-1.34658	42	3	0	3	16	67939749	67944131	-	92	TRUE	FALSE	rs16942887	67978033	67928042	3.23e-64	NCV	3	49991	A	G	45382	338560	0	0.1182	Fish-eye disease (a.r.); Norum disease (a.r.)
LCAT	ENSG00000213398	cardiovascular	HDL cholesterol	.	8.42104e-14	yes	6.33932e-14	1.25428e-13	1.54932e-13	splice + pLOF	K	RLRT	51	.	381	.	.	0.00051434	0.000826105	42.7464	53.2562	168042	-0.195559	-1.38645	24	2	0	2	16	67939749	67944131	-	92	TRUE	TRUE	rs16942887	67978033	67928042	7.54e-74	NCV	3	49991	A	G	45382	338560	0	0.1182	Fish-eye disease (a.r.); Norum disease (a.r.)
LCAT	ENSG00000213398	cardiovascular	HDL cholesterol	.	2.0256e-13	yes	4.34607e-08	1.01329e-13	2.19824e-13	splice + pLOF	gbvc	RLRT	51	.	381	-0.660407	0.0893631	0.00016943	0.000319673	25.0251	49.6055	168042	.	.	.	.	.	.	16	67939749	67944131	-	92	TRUE	TRUE	rs16942887	67978033	67928042	7.54e-74	NCV	3	49991	A	G	45382	338560	0	0.1182	Fish-eye disease (a.r.); Norum disease (a.r.)
LCAT	ENSG00000213398	cardiovascular	Apolipoprotein A	.	2.34007e-12	yes	2.87633e-08	1.17012e-12	1.25877e-12	splice + pLOF	gbvc	RLRT	51	.	380	-0.678542	0.0935232	0.000182406	0.000309714	26.9578	47.6684	167049	.	.	.	.	.	.	16	67939749	67944131	-	92	TRUE	FALSE	rs16942887	67978033	67928042	3.23e-64	NCV	3	49991	A	G	45382	338560	0	0.1182	Fish-eye disease (a.r.); Norum disease (a.r.)
LCAT	ENSG00000213398	cardiovascular	Apolipoprotein A	.	4.48208e-12	yes	2.47149e-11	2.46445e-12	8.31868e-12	splice + pLOF	K	RLRT	51	.	380	.	.	0.000392829	0.000596669	35.2034	46.3532	167049	-0.180718	-1.27109	16	1	0	1	16	67939749	67944131	-	92	TRUE	FALSE	rs16942887	67978033	67928042	3.23e-64	NCV	3	49991	A	G	45382	338560	0	0.1182	Fish-eye disease (a.r.); Norum disease (a.r.)
LCAT	ENSG00000213398	cardiovascular	HDL cholesterol	.	3.72368e-10	no	.	.	5.26791e-10	pLOF	gbvc	score	16	.	43	-0.802802	0.128122					168042	.	.	.	.	.	.	16	67939749	67944131	-	92	TRUE	TRUE	rs16942887	67978033	67928042	7.54e-74	NCV	3	49991	A	G	45382	338560	0	0.1182	Fish-eye disease (a.r.); Norum disease (a.r.)
LCAT	ENSG00000213398	cardiovascular	Apolipoprotein A	.	9.34915e-09	no	.	.	1.2444e-08	pLOF	gbvc	score	16	.	43	-0.76955	0.134005					167049	.	.	.	.	.	.	16	67939749	67944131	-	92	TRUE	FALSE	rs16942887	67978033	67928042	3.23e-64	NCV	3	49991	A	G	45382	338560	0	0.1182	Fish-eye disease (a.r.); Norum disease (a.r.)
LDLR	ENSG00000130164	cardiovascular	LDL direct	.	2.2879e-50	yes	1.14395e-50	7.28198e-44	2.94382e-47	miss + pLOF	gbvc	RLRT	214	142	1303	0.394459	0.0295331	0.00112028	0.00097968	197.675	172.126	182419	.	.	.	.	.	.	19	11089361	11133816	+	108	TRUE	TRUE	rs6511720	11200037	11202306	0	NCV	3	-2269	T	G	45419	338523	0	0.118297	LDL cholesterol level QTL2 (a.d., a.r.); Hypercholesterolemia, familial, 1 (a.d., a.r.)
LDLR	ENSG00000130164	cardiovascular	Apolipoprotein B	.	6.63554e-45	yes	3.31782e-45	2.19994e-40	6.31896e-43	miss + pLOF	gbvc	RLRT	209	139	1291	0.383666	0.0296896	0.0010181	0.000919786	178.62	160.799	181807	.	.	.	.	.	.	19	11089361	11133816	+	108	TRUE	TRUE	rs6511720	11200037	11202306	0	NCV	3	-2269	T	G	45419	338523	0	0.118297	LDL cholesterol level QTL2 (a.d., a.r.); Hypercholesterolemia, familial, 1 (a.d., a.r.)
LDLR	ENSG00000130164	cardiovascular	LDL direct	.	3.81124e-42	yes	2.09572e-42	2.10086e-41	5.91711e-41	miss + pLOF	K	RLRT	214	142	1303	.	.	0.001383	0.00336565	92.0048	180.311	182419	0.609621	1.28933	62	0	3	3	19	11089361	11133816	+	108	TRUE	TRUE	rs6511720	11200037	11202306	0	NCV	3	-2269	T	G	45419	338523	0	0.118297	LDL cholesterol level QTL2 (a.d., a.r.); Hypercholesterolemia, familial, 1 (a.d., a.r.)
LDLR	ENSG00000130164	cardiovascular	Cholesterol	.	1.81456e-35	yes	9.07281e-36	4.2946e-30	3.34999e-33	miss + pLOF	gbvc	RLRT	214	142	1307	0.318231	0.0290993	0.000775973	0.000654141	135.834	113.775	182734	.	.	.	.	.	.	19	11089361	11133816	+	108	TRUE	TRUE	rs6511720	11200037	11202306	0	NCV	3	-2269	T	G	45419	338523	0	0.118297	LDL cholesterol level QTL2 (a.d., a.r.); Hypercholesterolemia, familial, 1 (a.d., a.r.)
LDLR	ENSG00000130164	cardiovascular	Apolipoprotein B	.	3.31406e-34	yes	1.78552e-34	2.30273e-33	3.44009e-33	miss + pLOF	K	RLRT	209	139	1291	.	.	0.00094308	0.00228595	72.7699	142.908	181807	0.531867	0.910891	190	0	3	3	19	11089361	11133816	+	108	TRUE	TRUE	rs6511720	11200037	11202306	0	NCV	3	-2269	T	G	45419	338523	0	0.118297	LDL cholesterol level QTL2 (a.d., a.r.); Hypercholesterolemia, familial, 1 (a.d., a.r.)
LDLR	ENSG00000130164	cardiovascular	Cholesterol	.	6.10061e-27	yes	3.93339e-27	1.35865e-26	5.52613e-26	miss + pLOF	K	RLRT	214	142	1307	.	.	0.000941894	0.00227703	57.1264	110.011	182734	0.516592	1.61867	13	0	1	1	19	11089361	11133816	+	108	TRUE	TRUE	rs6511720	11200037	11202306	0	NCV	3	-2269	T	G	45419	338523	0	0.118297	LDL cholesterol level QTL2 (a.d., a.r.); Hypercholesterolemia, familial, 1 (a.d., a.r.)
LDLR	ENSG00000130164	cardiovascular	Apolipoprotein A	.	1.37507e-09	yes	2.70304e-09	9.22069e-10	2.02241e-09	miss + pLOF	gbvc	RLRT	207	139	1201	-0.161488	0.0272045	0.000198357	0.000206664	29.3555	30.6713	167049	.	.	.	.	.	.	19	11089361	11133816	+	108	TRUE	FALSE	rs2278426	11200037	11350488	1.43e-85	PAV	3	-150451	T	C	16267	367675	0	0.0423684	LDL cholesterol level QTL2 (a.d., a.r.); Hypercholesterolemia, familial, 1 (a.d., a.r.)
LIPC	ENSG00000166035	cardiovascular	Apolipoprotein A	.	1.80488e-40	yes	2.30741e-23	9.02442e-41	1.03148e-39	miss + pLOF	gbvc	RLRT	161	91	1181	0.345577	0.0271139	0.000552848	0.000972577	87.2964	156.277	167049	.	.	.	.	.	.	15	58410568	58569844	+	86	TRUE	FALSE	rs11855284	58702767	58689187	0	NCV	3	13580	C	T	74818	309124	0	0.194868	{Diabetes mellitus, noninsulin-dependent} (a.d.); Hepatic lipase deficiency (a.r.); [High density lipoprotein cholesterol level QTL 12]
LIPC	ENSG00000166035	cardiovascular	HDL cholesterol	.	1.97361e-37	yes	1.15335e-21	9.86806e-38	6.47019e-36	miss + pLOF	gbvc	RLRT	163	93	1199	0.316783	0.0257291	0.000508672	0.000901931	80.552	145.503	168042	.	.	.	.	.	.	15	58410568	58569844	+	86	TRUE	TRUE	rs11855284	58702767	58689187	7.18e-255	NCV	3	13580	C	T	74818	309124	0	0.194868	{Diabetes mellitus, noninsulin-dependent} (a.d.); Hepatic lipase deficiency (a.r.); [High density lipoprotein cholesterol level QTL 12]
LIPC	ENSG00000166035	cardiovascular	Apolipoprotein A	.	8.6826e-32	yes	2.99185e-15	4.3413e-32	6.8742e-33	miss + pLOF	K	RLRT	161	91	1181	.	.	0.00071796	0.00128168	67.4373	135.046	167049	0.264621	0.333212	151	0	1	1	15	58410568	58569844	+	86	TRUE	FALSE	rs11855284	58702767	58689187	0	NCV	3	13580	C	T	74818	309124	0	0.194868	{Diabetes mellitus, noninsulin-dependent} (a.d.); Hepatic lipase deficiency (a.r.); [High density lipoprotein cholesterol level QTL 12]
LIPC	ENSG00000166035	cardiovascular	Apolipoprotein A	.	2.31306e-25	yes	6.89805e-10	1.15653e-25	8.31861e-29	splice + pLOF	gbvc	RLRT	77	.	520	0.509972	0.047814	0.000226433	0.000676566	34.0884	107.986	167049	.	.	.	.	.	.	15	58410568	58569844	+	86	TRUE	FALSE	rs11855284	58702767	58689187	0	NCV	3	13580	C	T	74818	309124	0	0.194868	{Diabetes mellitus, noninsulin-dependent} (a.d.); Hepatic lipase deficiency (a.r.); [High density lipoprotein cholesterol level QTL 12]
LIPC	ENSG00000166035	cardiovascular	HDL cholesterol	.	9.79983e-25	yes	8.75712e-10	4.89991e-25	7.81972e-25	miss + pLOF	K	RLRT	163	93	1199	.	.	0.000623481	0.00109228	52.9726	106.028	168042	0.296644	.	0	0	0	0	15	58410568	58569844	+	86	TRUE	TRUE	rs11855284	58702767	58689187	7.18e-255	NCV	3	13580	C	T	74818	309124	0	0.194868	{Diabetes mellitus, noninsulin-dependent} (a.d.); Hepatic lipase deficiency (a.r.); [High density lipoprotein cholesterol level QTL 12]
LIPC	ENSG00000166035	cardiovascular	HDL cholesterol	.	7.97911e-23	yes	6.78595e-07	3.98956e-23	7.21658e-24	splice + pLOF	gbvc	RLRT	77	.	524	0.446065	0.0455066	0.000138899	0.000567303	20.1033	90.4908	168042	.	.	.	.	.	.	15	58410568	58569844	+	86	TRUE	TRUE	rs11855284	58702767	58689187	7.18e-255	NCV	3	13580	C	T	74818	309124	0	0.194868	{Diabetes mellitus, noninsulin-dependent} (a.d.); Hepatic lipase deficiency (a.r.); [High density lipoprotein cholesterol level QTL 12]
LIPC	ENSG00000166035	cardiovascular	Apolipoprotein A	.	9.58596e-22	yes	4.88517e-05	4.79298e-22	1.05426e-22	splice + pLOF	K	RLRT	77	.	520	.	.	0.000419246	0.00131555	44.6113	90.4012	167049	0.361884	.	0	0	0	0	15	58410568	58569844	+	86	TRUE	FALSE	rs11855284	58702767	58689187	0	NCV	3	13580	C	T	74818	309124	0	0.194868	{Diabetes mellitus, noninsulin-dependent} (a.d.); Hepatic lipase deficiency (a.r.); [High density lipoprotein cholesterol level QTL 12]
LIPC	ENSG00000166035	cardiovascular	Apolipoprotein A	.	3.09997e-19	no	.	.	2.60086e-19	pLOF	gbvc	score	31	.	237	0.512048	0.0571021					167049	.	.	.	.	.	.	15	58410568	58569844	+	86	TRUE	FALSE	rs11855284	58702767	58689187	0	NCV	3	13580	C	T	74818	309124	0	0.194868	{Diabetes mellitus, noninsulin-dependent} (a.d.); Hepatic lipase deficiency (a.r.); [High density lipoprotein cholesterol level QTL 12]
LIPC	ENSG00000166035	cardiovascular	HDL cholesterol	.	3.70422e-19	yes	0.000896975	1.85211e-19	2.26666e-20	splice + pLOF	K	RLRT	77	.	524	.	.	0.0003938	0.00116206	39.8672	80.3031	168042	0.227966	.	0	0	0	0	15	58410568	58569844	+	86	TRUE	TRUE	rs11855284	58702767	58689187	7.18e-255	NCV	3	13580	C	T	74818	309124	0	0.194868	{Diabetes mellitus, noninsulin-dependent} (a.d.); Hepatic lipase deficiency (a.r.); [High density lipoprotein cholesterol level QTL 12]
LIPC	ENSG00000166035	cardiovascular	HDL cholesterol	.	2.38231e-18	no	.	.	2.14902e-18	pLOF	gbvc	score	31	.	240	0.474162	0.0542551					168042	.	.	.	.	.	.	15	58410568	58569844	+	86	TRUE	TRUE	rs11855284	58702767	58689187	7.18e-255	NCV	3	13580	C	T	74818	309124	0	0.194868	{Diabetes mellitus, noninsulin-dependent} (a.d.); Hepatic lipase deficiency (a.r.); [High density lipoprotein cholesterol level QTL 12]
LIPG	ENSG00000101670	cardiovascular	Apolipoprotein A	.	2.02977e-28	yes	1.4639e-23	1.01489e-28	1.39363e-26	miss + pLOF	gbvc	RLRT	151	98	675	0.39944	0.0375805	0.000556411	0.000672695	88.1163	107.209	167049	.	.	.	.	.	.	18	49560698	49599185	+	106	TRUE	FALSE	rs77960347	47087068	47109955	1.69e-243	PAV	3	-22887	G	A	4986	378956	0	0.0129863
LIPG	ENSG00000101670	cardiovascular	Apolipoprotein A	.	1.86116e-25	yes	3.13046e-22	9.30857e-26	4.09505e-25	miss + pLOF	K	RLRT	151	98	675	.	.	0.000685789	0.00152594	53.3604	106.489	167049	0.364982	0.540013	120	0	1	1	18	49560698	49599185	+	106	TRUE	FALSE	rs77960347	47087068	47109955	1.69e-243	PAV	3	-22887	G	A	4986	378956	0	0.0129863
LIPG	ENSG00000101670	cardiovascular	HDL cholesterol	.	1.28128e-21	yes	1.37025e-19	6.4365e-22	1.23382e-20	miss + pLOF	gbvc	RLRT	151	98	685	0.33083	0.0356797	0.000455421	0.000507456	71.9317	80.4985	168042	.	.	.	.	.	.	18	49560698	49599185	+	106	TRUE	TRUE	rs77960347	47087068	47109955	8.86e-183	PAV	3	-22887	G	A	4986	378956	0	0.0129863
LIPG	ENSG00000101670	cardiovascular	HDL cholesterol	.	4.29382e-21	yes	1.23482e-20	2.59874e-21	6.57343e-22	miss + pLOF	K	RLRT	151	98	685	.	.	0.000577231	0.00131555	44.7242	88.7918	168042	0.272658	0.482055	124	0	1	1	18	49560698	49599185	+	106	TRUE	TRUE	rs77960347	47087068	47109955	8.86e-183	PAV	3	-22887	G	A	4986	378956	0	0.0129863
LPA	ENSG00000198670	cardiovascular	Lipoprotein A	0	6.28627e-21	yes	3.38977e-14	3.14314e-21	8.47508e-18	miss + pLOF	K	RLRT	352	204	1539	.	.	0.000425874	0.00080972	41.5376	83.0239	146248	-0.281693	0.414031	187	0	1	1	6	160531482	160664259	-	48	TRUE	TRUE	rs6926458	161085290	161019866	0	NCV	3	65424	G	A	86322	295634	993	0.224831	[LPA deficiency, congenital] (a.d.); {Coronary artery disease, susceptibility to} (a.d.)
LPA	ENSG00000198670	cardiovascular	Lipoprotein A	0	3.57492e-14	yes	1.14808e-09	1.78503e-14	1.17301e-11	splice + pLOF	K	RLRT	185	.	649	.	.	0.000485688	0.00150347	31.7206	54.9378	146248	-0.153288	1.00732	25	0	1	1	6	160531482	160664259	-	48	TRUE	TRUE	rs6926458	161085290	161019866	0	NCV	3	65424	G	A	86322	295634	993	0.224831	[LPA deficiency, congenital] (a.d.); {Coronary artery disease, susceptibility to} (a.d.)
LPA	ENSG00000198670	cardiovascular	Lipoprotein A	0	3.54949e-12	yes	1.71994e-06	1.77476e-12	4.22351e-10	miss + pLOF	gbvc	RLRT	352	204	1539	-0.18642	0.0267052	0.00015027	0.000330139	18.6469	43.8356	146248	.	.	.	.	.	.	6	160531482	160664259	-	48	TRUE	TRUE	rs6926458	161085290	161019866	0	NCV	3	65424	G	A	86322	295634	993	0.224831	[LPA deficiency, congenital] (a.d.); {Coronary artery disease, susceptibility to} (a.d.)
LPA	ENSG00000198670	cardiovascular	Lipoprotein A	0	1.98775e-11	no	.	.	7.97838e-12	rbp	K	RLRT	33	.	116	.	.	0.000298738		41.4084		146248	0.0745281	1.55228	19	0	1	1	6	160531482	160664259	-	48	TRUE	TRUE	rs6926458	161085290	161019866	0	NCV	3	65424	G	A	86322	295634	993	0.224831	[LPA deficiency, congenital] (a.d.); {Coronary artery disease, susceptibility to} (a.d.)
LPA	ENSG00000198670	cardiovascular	Lipoprotein A	0	4.5652e-10	yes	3.74746e-06	2.28274e-10	4.39756e-09	splice + pLOF	gbvc	RLRT	185	.	649	-0.301291	0.0485041	0.000136892	0.000258119	16.9098	33.9271	146248	.	.	.	.	.	.	6	160531482	160664259	-	48	TRUE	TRUE	rs6926458	161085290	161019866	0	NCV	3	65424	G	A	86322	295634	993	0.224831	[LPA deficiency, congenital] (a.d.); {Coronary artery disease, susceptibility to} (a.d.)
LPA	ENSG00000198670	cardiovascular	Lipoprotein A	0	4.90392e-09	no	.	.	2.99212e-08	pLOF	gbvc	score	91	.	310	-0.329174	0.0562588					146248	.	.	.	.	.	.	6	160531482	160664259	-	48	TRUE	TRUE	rs6926458	161085290	161019866	0	NCV	3	65424	G	A	86322	295634	993	0.224831	[LPA deficiency, congenital] (a.d.); {Coronary artery disease, susceptibility to} (a.d.)
LPL	ENSG00000175445	cardiovascular	HDL cholesterol	.	3.57778e-20	yes	1.92767e-11	1.78889e-20	2.73344e-21	miss + pLOF	gbvc	RLRT	114	76	373	-0.405907	0.0453858	0.000250962	0.000471492	38.2694	74.5858	168042	.	.	.	.	.	.	8	19901716	19967259	+	56	TRUE	TRUE	rs17091905	19759227	19849757	0	NCV	3	-90530	A	G	47561	336381	0	0.123875	Lipoprotein lipase deficiency (a.r.); [High density lipoprotein cholesterol level QTL 11] (a.r.); Combined hyperlipidemia, familial (a.d.)
LPL	ENSG00000175445	cardiovascular	HDL cholesterol	.	1.40923e-18	yes	2.11145e-09	7.04615e-19	1.15094e-18	splice + pLOF	K	RLRT	53	.	222	.	.	0.000268533	0.00055866	38.8486	77.6038	168042	0.0133133	-1.14259	19	1	0	1	8	19901716	19967259	+	56	TRUE	TRUE	rs17091905	19759227	19849757	0	NCV	3	-90530	A	G	47561	336381	0	0.123875	Lipoprotein lipase deficiency (a.r.); [High density lipoprotein cholesterol level QTL 11] (a.r.); Combined hyperlipidemia, familial (a.d.)
LPL	ENSG00000175445	cardiovascular	Apolipoprotein A	.	2.4089e-17	yes	1.45049e-10	1.20445e-17	1.5457e-16	miss + pLOF	gbvc	RLRT	112	75	369	-0.392253	0.0477289	0.000229354	0.000399625	34.523	62.3154	167049	.	.	.	.	.	.	8	19901716	19967259	+	56	TRUE	FALSE	rs17489373	19759227	19855344	2.46e-280	NCV	3	-96117	A	G	101167	282775	0	0.263496	Lipoprotein lipase deficiency (a.r.); [High density lipoprotein cholesterol level QTL 11] (a.r.); Combined hyperlipidemia, familial (a.d.)
LPL	ENSG00000175445	cardiovascular	HDL cholesterol	.	1.83187e-15	yes	6.13776e-06	9.16791e-16	2.77556e-16	miss + pLOF	K	RLRT	114	76	373	.	.	0.00035812	0.000597457	32.004	63.2006	168042	-0.290983	3.82677	1	0	1	1	8	19901716	19967259	+	56	TRUE	TRUE	rs17091905	19759227	19849757	0	NCV	3	-90530	A	G	47561	336381	0	0.123875	Lipoprotein lipase deficiency (a.r.); [High density lipoprotein cholesterol level QTL 11] (a.r.); Combined hyperlipidemia, familial (a.d.)
LPL	ENSG00000175445	cardiovascular	HDL cholesterol	.	4.2133e-14	yes	0.0011432	2.10941e-14	5.00155e-14	splice + pLOF	gbvc	RLRT	53	.	222	-0.637432	0.0839776	5.69736e-05	0.000337386	7.20676	52.5524	168042	.	.	.	.	.	.	8	19901716	19967259	+	56	TRUE	TRUE	rs17091905	19759227	19849757	0	NCV	3	-90530	A	G	47561	336381	0	0.123875	Lipoprotein lipase deficiency (a.r.); [High density lipoprotein cholesterol level QTL 11] (a.r.); Combined hyperlipidemia, familial (a.d.)
LPL	ENSG00000175445	cardiovascular	Apolipoprotein A	.	3.3884e-13	yes	3.83128e-06	1.69423e-13	3.15359e-13	splice + pLOF	K	RLRT	53	.	222	.	.	0.000182208	0.000400664	25.3596	51.5981	167049	0.0828811	-0.999613	19	1	0	1	8	19901716	19967259	+	56	TRUE	FALSE	rs17489373	19759227	19855344	2.46e-280	NCV	3	-96117	A	G	101167	282775	0	0.263496	Lipoprotein lipase deficiency (a.r.); [High density lipoprotein cholesterol level QTL 11] (a.r.); Combined hyperlipidemia, familial (a.d.)
LPL	ENSG00000175445	cardiovascular	HDL cholesterol	.	1.04033e-12	no	.	.	9.48485e-13	pLOF	gbvc	score	18	.	60	-0.772976	0.108471					168042	.	.	.	.	.	.	8	19901716	19967259	+	56	TRUE	TRUE	rs17091905	19759227	19849757	0	NCV	3	-90530	A	G	47561	336381	0	0.123875	Lipoprotein lipase deficiency (a.r.); [High density lipoprotein cholesterol level QTL 11] (a.r.); Combined hyperlipidemia, familial (a.d.)
LPL	ENSG00000175445	cardiovascular	Triglycerides	.	1.4698e-11	yes	1.04901e-06	7.34907e-12	8.73579e-13	miss + pLOF	gbvc	RLRT	117	77	398	0.322087	0.0476041	0.000123621	0.000246061	19.3426	40.9488	182586	.	.	.	.	.	.	8	19901716	19967259	+	56	TRUE	TRUE	rs17091905	19759227	19849757	0	NCV	3	-90530	A	G	47561	336381	0	0.123875	Lipoprotein lipase deficiency (a.r.); [High density lipoprotein cholesterol level QTL 11] (a.r.); Combined hyperlipidemia, familial (a.d.)
LPL	ENSG00000175445	cardiovascular	Apolipoprotein A	.	6.90952e-11	yes	0.00043731	3.45476e-11	1.2041e-10	miss + pLOF	K	RLRT	112	75	369	.	.	0.000238477	0.000405926	21.0519	41.1849	167049	-0.319292	.	0	0	0	0	8	19901716	19967259	+	56	TRUE	FALSE	rs17489373	19759227	19855344	2.46e-280	NCV	3	-96117	A	G	101167	282775	0	0.263496	Lipoprotein lipase deficiency (a.r.); [High density lipoprotein cholesterol level QTL 11] (a.r.); Combined hyperlipidemia, familial (a.d.)
LPL	ENSG00000175445	cardiovascular	Triglycerides	.	3.64943e-10	yes	0.000207994	1.82472e-10	8.86672e-11	miss + pLOF	K	RLRT	117	77	398	.	.	0.000195309	0.000332121	19.5233	38.1593	182586	0.349648	.	0	0	0	0	8	19901716	19967259	+	56	TRUE	TRUE	rs17091905	19759227	19849757	0	NCV	3	-90530	A	G	47561	336381	0	0.123875	Lipoprotein lipase deficiency (a.r.); [High density lipoprotein cholesterol level QTL 11] (a.r.); Combined hyperlipidemia, familial (a.d.)
LPL	ENSG00000175445	cardiovascular	Apolipoprotein A	.	1.67616e-09	no	.	.	9.14181e-10	pLOF	gbvc	score	18	.	60	-0.683798	0.113454					167049	.	.	.	.	.	.	8	19901716	19967259	+	56	TRUE	FALSE	rs17489373	19759227	19855344	2.46e-280	NCV	3	-96117	A	G	101167	282775	0	0.263496	Lipoprotein lipase deficiency (a.r.); [High density lipoprotein cholesterol level QTL 11] (a.r.); Combined hyperlipidemia, familial (a.d.)
LPL	ENSG00000175445	cardiovascular	Apolipoprotein A	.	2.6382e-09	yes	0.0233342	1.3191e-09	7.35517e-10	splice + pLOF	gbvc	RLRT	53	.	222	-0.544021	0.0878372	2.46697e-05	0.000223978	2.46749	33.7084	167049	.	.	.	.	.	.	8	19901716	19967259	+	56	TRUE	FALSE	rs17489373	19759227	19855344	2.46e-280	NCV	3	-96117	A	G	101167	282775	0	0.263496	Lipoprotein lipase deficiency (a.r.); [High density lipoprotein cholesterol level QTL 11] (a.r.); Combined hyperlipidemia, familial (a.d.)
LPL	ENSG00000175445	cardiovascular	Triglycerides	.	2.64402e-09	yes	0.00175812	1.32201e-09	1.75582e-09	splice + pLOF	K	RLRT	56	.	243	.	.	0.000121181	0.000172339	17.5164	33.955	182586	0.0908123	.	0	0	0	0	8	19901716	19967259	+	56	TRUE	TRUE	rs17091905	19759227	19849757	0	NCV	3	-90530	A	G	47561	336381	0	0.123875	Lipoprotein lipase deficiency (a.r.); [High density lipoprotein cholesterol level QTL 11] (a.r.); Combined hyperlipidemia, familial (a.d.)
LPL	ENSG00000175445	cardiovascular	Triglycerides	.	1.20601e-08	yes	0.00308109	6.03007e-09	1.57569e-08	splice + pLOF	gbvc	RLRT	56	.	243	0.507546	0.0880793	4.19766e-05	0.000176606	5.59658	28.6994	182586	.	.	.	.	.	.	8	19901716	19967259	+	56	TRUE	TRUE	rs17091905	19759227	19849757	0	NCV	3	-90530	A	G	47561	336381	0	0.123875	Lipoprotein lipase deficiency (a.r.); [High density lipoprotein cholesterol level QTL 11] (a.r.); Combined hyperlipidemia, familial (a.d.)
LRP2	ENSG00000081479	renal	Creatinine	.	2.77344e-19	yes	7.0859e-18	1.4144e-19	2.6076e-18	miss + pLOF	gbvc	RLRT	947	670	6150	-0.0950751	0.0108327	0.000392487	0.000430347	65.1695	71.6693	182638	.	.	.	.	.	.	2	169127108	169362534	-	20	TRUE	TRUE	rs3770636	170219043	170202833	4.53e-22	NCV	3	16210	G	T	6669	377273	0	0.0173698	Donnai-Barrow syndrome (a.r.)
LRP2	ENSG00000081479	renal	Creatinine	.	4.94049e-15	yes	3.20605e-14	2.70437e-15	6.32827e-15	miss + pLOF	K	RLRT	947	670	6150	.	.	0.000836277	0.0017249	29.3242	58.2588	182638	-0.149342	-1.30056	70	3	0	3	2	169127108	169362534	-	20	TRUE	TRUE	rs3770636	170219043	170202833	4.53e-22	NCV	3	16210	G	T	6669	377273	0	0.0173698	Donnai-Barrow syndrome (a.r.)
LRP2	ENSG00000081479	renal	Urate	.	2.57132e-11	yes	4.88041e-10	1.32044e-11	1.0238e-11	miss + pLOF	gbvc	RLRT	947	670	6152	0.0712146	0.0106951	0.000205693	0.000245604	32.7693	39.5399	182537	.	.	.	.	.	.	2	169127108	169362534	-	20	TRUE	TRUE	rs830958	170219043	170113034	2.08e-11	NCV	3	106009	G	T	41511	342431	0	0.108118	Donnai-Barrow syndrome (a.r.)
LRP2	ENSG00000081479	renal	Cystatin C	.	3.70911e-11	yes	1.40015e-09	1.87945e-11	8.55714e-11	miss + pLOF	gbvc	RLRT	947	670	6152	-0.0761035	0.0115477	0.000194172	0.000240148	30.809	38.6564	182719	.	.	.	.	.	.	2	169127108	169362534	-	20	TRUE	FALSE	rs3770636	170219043	170202833	6.03e-10	NCV	3	16210	G	T	6669	377273	0	0.0173698	Donnai-Barrow syndrome (a.r.)
MAP3K4	ENSG00000085511	cardiovascular	Lipoprotein A	390296	3.83027e-15	yes	7.54046e-15	2.52617e-15	1.27676e-14	miss + pLOF	K	RLRT	201	146	723	.	.	0.00028692	0.000597475	28.8928	57.5591	146248	0.0276801	1.3517	31	0	1	1	6	160991726	161117385	+	41	TRUE	FALSE	rs61735260	161412758	161560461	0	NCV	3	-147703	A	G	4705	379237	0	0.0122545
MAS1	ENSG00000130368	cardiovascular	Lipoprotein A	-752650	2.64844e-13	yes	2.82644e-13	2.49135e-13	3.09197e-14	miss + pLOF	K	RLRT	62	42	472	.	.	0.000391475	0.000794995	24.8796	48.9948	146248	0.159659	0.37941	136	0	1	1	6	159906689	159916530	+	36	TRUE	FALSE	rs12207188	160327721	160331654	0	NCV	3	-3933	T	C	22888	361054	0	0.0596132
MROH2A	ENSG00000185038	liver	Total bilirubin	.	3.58294e-39	yes	1.53502e-38	2.02817e-39	3.68999e-34	miss + pLOF	K	RLRT	445	246	3054	.	.	0.000643039	0.00161798	86.6815	171.443	181997	-0.0466131	0.474449	468	0	2	2	2	233775678	233833423	+	16	TRUE	TRUE	rs1042640	234684324	234681544	0	NCV	3	2780	G	C	76634	307308	0	0.199598
MROH2A	ENSG00000185038	liver	Direct bilirubin	.	7.16797e-24	yes	2.87219e-23	4.09496e-24	7.46359e-22	miss + pLOF	K	RLRT	406	232	2657	.	.	0.000457998	0.00110606	50.4866	99.9826	154962	-0.0172503	0.428277	440	0	2	2	2	233775678	233833423	+	16	TRUE	TRUE	rs1042640	234684324	234681544	0	NCV	3	2780	G	C	76634	307308	0	0.199598
MROH2A	ENSG00000185038	liver	Total bilirubin	.	1.08802e-14	yes	5.4258e-15	2.92834e-12	2.86993e-14	splice + pLOF	K	RLRT	352	.	1926	.	.	0.000489495	0.00180238	32.6752	45.758	181997	-0.0429689	0.727156	38	0	1	1	2	233775678	233833423	+	16	TRUE	TRUE	rs1042640	234684324	234681544	0	NCV	3	2780	G	C	76634	307308	0	0.199598
MROH2A	ENSG00000185038	liver	Direct bilirubin	.	1.05836e-08	yes	1.78121e-08	7.5284e-09	7.74603e-08	splice + pLOF	K	RLRT	319	.	1626	.	.	0.000411736	0.00156529	17.8943	29.8469	154962	-0.0067914	.	0	0	0	0	2	233775678	233833423	+	16	TRUE	TRUE	rs1042640	234684324	234681544	0	NCV	3	2780	G	C	76634	307308	0	0.199598
MRPL18	ENSG00000112110	cardiovascular	Lipoprotein A	-870136	9.65521e-24	yes	1.11785e-23	8.4973e-24	8.61187e-26	miss + pLOF	K	RLRT	44	27	418	.	.	0.000156918	0.000325643	47.4548	94.1295	146248	-0.0386662	0.580666	278	0	1	1	6	159789811	159798436	+	34	TRUE	FALSE	rs12207188	160210843	160331654	0	NCV	3	-120811	T	C	22888	361054	0	0.0596132
MRPL18	ENSG00000112110	cardiovascular	Lipoprotein A	-870136	6.94993e-18	yes	3.47537e-18	3.01923e-14	6.88482e-20	miss + pLOF	gbvc	RLRT	44	27	418	0.446055	0.0593775	0.000498777	0.000380039	68.4464	51.3896	146248	.	.	.	.	.	.	6	159789811	159798436	+	34	TRUE	FALSE	rs12207188	160210843	160331654	0	NCV	3	-120811	T	C	22888	361054	0	0.0596132
NDUFB8	ENSG00000166136	liver	Aspartate aminotransferase	.	5.06541e-10	yes	5.82549e-10	4.48078e-10	1.73787e-10	splice + pLOF	K	RLRT	32	.	212	.	.	0.000166361	0.000446901	18.4132	35.7659	182095	0.118427	1.7941	15	0	1	1	10	100523739	100530000	-	67	FALSE	FALSE	rs2862926	102289756	101817341	8.14e-39	NCV	3	472415	G	A	156810	227132	0	0.408421	Mitochondrial complex I deficiency, nuclear type 32 (a.r.)
NR1H3	ENSG00000025434	cardiovascular	HDL cholesterol	.	2.56256e-26	yes	2.22203e-22	1.28135e-26	1.36703e-28	miss + pLOF	K	RLRT	119	65	818	.	.	0.000586415	0.0012227	56.7517	113.361	168042	0.328873	0.475463	224	0	1	1	11	47248299	47269033	+	69	TRUE	TRUE	rs1052373	47269850	47354787	4.16e-72	NCV	3	-84937	T	C	127257	256685	0	0.331449
NR1H3	ENSG00000025434	cardiovascular	HDL cholesterol	.	1.09012e-23	yes	1.4437e-17	5.45059e-24	3.96678e-24	miss + pLOF	gbvc	RLRT	119	65	818	0.295105	0.0303461	0.000405113	0.000559606	63.5422	88.9932	168042	.	.	.	.	.	.	11	47248299	47269033	+	69	TRUE	TRUE	rs1052373	47269850	47354787	4.16e-72	NCV	3	-84937	T	C	127257	256685	0	0.331449
NR1H3	ENSG00000025434	cardiovascular	Apolipoprotein A	.	2.54619e-11	yes	6.74793e-10	1.29757e-11	2.7538e-12	miss + pLOF	K	RLRT	118	64	814	.	.	0.000251109	0.000517561	21.5794	43.074	167049	0.204682	0.339831	221	0	1	1	11	47248299	47269033	+	69	TRUE	FALSE	rs2269434	47269850	47360412	1.97e-44	NCV	3	-90562	C	T	136152	247790	0	0.354616
NR1H3	ENSG00000025434	cardiovascular	Apolipoprotein A	.	2.24154e-10	yes	7.24437e-08	1.12251e-10	1.15418e-10	miss + pLOF	gbvc	RLRT	118	64	814	0.198723	0.031829	0.0001618	0.000228555	23.5819	34.3134	167049	.	.	.	.	.	.	11	47248299	47269033	+	69	TRUE	FALSE	rs2269434	47269850	47360412	1.97e-44	NCV	3	-90562	C	T	136152	247790	0	0.354616
NR1H3	ENSG00000025434	cardiovascular	HDL cholesterol	.	1.20224e-08	yes	7.36984e-05	6.01169e-09	2.41504e-09	splice + pLOF	gbvc	RLRT	98	.	308	0.371668	0.0640908	8.70158e-05	0.000194495	11.8577	29.1108	168042	.	.	.	.	.	.	11	47248299	47269033	+	69	TRUE	TRUE	rs1052373	47269850	47354787	4.16e-72	NCV	3	-84937	T	C	127257	256685	0	0.331449
PAPPA2	ENSG00000116183	hormonal	IGF-1	.	5.38343e-09	yes	4.04627e-06	2.69351e-09	5.77884e-09	miss + pLOF	gbvc	RLRT	288	194	1208	0.167614	0.0288916	0.00010807	0.000180876	16.4982	29.1381	181758	.	.	.	.	.	.	1	176463170	176845601	+	4	TRUE	FALSE	rs10913200	176432306	176521655	3.96e-59	NCV	3	-89349	A	G	10659	373283	0	0.027762	Short stature, Dauber-Argente type (a.r.)
PAPPA2	ENSG00000116183	hormonal	IGF-1	.	1.27593e-08	yes	0.000102123	6.38007e-09	2.64983e-08	miss + pLOF	K	RLRT	288	194	1208	.	.	0.000293994	0.00056734	15.7316	31.0756	181758	0.214642	.	0	0	0	0	1	176463170	176845601	+	4	TRUE	FALSE	rs10913200	176432306	176521655	3.96e-59	NCV	3	-89349	A	G	10659	373283	0	0.027762	Short stature, Dauber-Argente type (a.r.)
PCSK9	ENSG00000169174	cardiovascular	LDL direct	.	4.57897e-88	yes	6.63663e-35	2.28948e-88	2.88257e-86	miss + pLOF	gbvc	RLRT	186	101	968	-0.642398	0.0336286	0.00075918	0.00200214	133.046	357.652	182419	.	.	.	.	.	.	1	55039547	55064852	+	2	TRUE	TRUE	rs11591147	55505220	55505647	0	PAV	3	-427	T	G	6491	377451	0	0.0169062	{Low density lipoprotein cholesterol level QTL 1} (a.d.); Hypercholesterolemia, familial, 3 (a.d.)
PCSK9	ENSG00000169174	cardiovascular	LDL direct	.	1.42455e-85	yes	1.31091e-27	7.12277e-86	2.96518e-83	miss + pLOF	K	RLRT	186	101	968	.	.	0.00125103	0.00155543	193.653	385.618	182419	-0.403751	-1.00135	76	2	0	2	1	55039547	55064852	+	2	TRUE	TRUE	rs11591147	55505220	55505647	0	PAV	3	-427	T	G	6491	377451	0	0.0169062	{Low density lipoprotein cholesterol level QTL 1} (a.d.); Hypercholesterolemia, familial, 3 (a.d.)
PCSK9	ENSG00000169174	cardiovascular	Apolipoprotein B	.	1.82903e-82	yes	7.5109e-36	9.14514e-83	2.35194e-82	miss + pLOF	gbvc	RLRT	186	101	960	-0.630415	0.0337821	0.00079779	0.00191691	139.521	341.057	181807	.	.	.	.	.	.	1	55039547	55064852	+	2	TRUE	TRUE	rs11591147	55505220	55505647	0	PAV	3	-427	T	G	6491	377451	0	0.0169062	{Low density lipoprotein cholesterol level QTL 1} (a.d.); Hypercholesterolemia, familial, 3 (a.d.)
PCSK9	ENSG00000169174	cardiovascular	Apolipoprotein B	.	1.18733e-80	yes	1.47128e-30	5.93666e-81	2.42564e-78	miss + pLOF	K	RLRT	186	101	960	.	.	0.00125433	0.00180377	181.481	361.823	181807	-0.42113	-1.04954	75	2	0	2	1	55039547	55064852	+	2	TRUE	TRUE	rs11591147	55505220	55505647	0	PAV	3	-427	T	G	6491	377451	0	0.0169062	{Low density lipoprotein cholesterol level QTL 1} (a.d.); Hypercholesterolemia, familial, 3 (a.d.)
PCSK9	ENSG00000169174	cardiovascular	Cholesterol	.	1.73393e-70	yes	5.40018e-28	8.66963e-71	2.32375e-68	miss + pLOF	gbvc	RLRT	186	101	974	-0.561735	0.0330821	0.000598041	0.00157853	104.205	281.431	182734	.	.	.	.	.	.	1	55039547	55064852	+	2	TRUE	TRUE	rs11591147	55505220	55505647	0	PAV	3	-427	T	G	6491	377451	0	0.0169062	{Low density lipoprotein cholesterol level QTL 1} (a.d.); Hypercholesterolemia, familial, 3 (a.d.)
PCSK9	ENSG00000169174	cardiovascular	LDL direct	.	2.20188e-69	yes	1.46965e-40	1.10094e-69	9.82595e-67	splice + pLOF	gbvc	RLRT	92	.	403	-0.912366	0.0542626	0.000918336	0.00154593	162.15	275.846	182419	.	.	.	.	.	.	1	55039547	55064852	+	2	TRUE	TRUE	rs11591147	55505220	55505647	0	PAV	3	-427	T	G	6491	377451	0	0.0169062	{Low density lipoprotein cholesterol level QTL 1} (a.d.); Hypercholesterolemia, familial, 3 (a.d.)
PCSK9	ENSG00000169174	cardiovascular	Cholesterol	.	1.59175e-66	yes	6.42236e-20	7.95876e-67	2.02836e-63	miss + pLOF	K	RLRT	186	101	974	.	.	0.000941137	0.0011143	146.692	291.538	182734	-0.349024	-1.06361	43	1	0	1	1	55039547	55064852	+	2	TRUE	TRUE	rs11591147	55505220	55505647	0	PAV	3	-427	T	G	6491	377451	0	0.0169062	{Low density lipoprotein cholesterol level QTL 1} (a.d.); Hypercholesterolemia, familial, 3 (a.d.)
PCSK9	ENSG00000169174	cardiovascular	LDL direct	.	2.761e-62	no	.	.	3.06995e-62	pLOF	gbvc	score	47	.	280	-0.989411	0.0593595					182419	.	.	.	.	.	.	1	55039547	55064852	+	2	TRUE	TRUE	rs11591147	55505220	55505647	0	PAV	3	-427	T	G	6491	377451	0	0.0169062	{Low density lipoprotein cholesterol level QTL 1} (a.d.); Hypercholesterolemia, familial, 3 (a.d.)
PCSK9	ENSG00000169174	cardiovascular	LDL direct	.	7.5863e-60	yes	1.47825e-34	3.79315e-60	7.80348e-64	splice + pLOF	K	RLRT	92	.	403	.	.	0.00130877	0.00139417	210.625	279.127	182419	-0.522946	-0.930666	158	2	0	2	1	55039547	55064852	+	2	TRUE	TRUE	rs11591147	55505220	55505647	0	PAV	3	-427	T	G	6491	377451	0	0.0169062	{Low density lipoprotein cholesterol level QTL 1} (a.d.); Hypercholesterolemia, familial, 3 (a.d.)
PCSK9	ENSG00000169174	cardiovascular	Apolipoprotein B	.	4.95978e-59	yes	2.50505e-34	2.47989e-59	1.26372e-57	splice + pLOF	gbvc	RLRT	92	.	394	-0.85834	0.0549838	0.000768157	0.00133613	134.509	237.039	181807	.	.	.	.	.	.	1	55039547	55064852	+	2	TRUE	TRUE	rs11591147	55505220	55505647	0	PAV	3	-427	T	G	6491	377451	0	0.0169062	{Low density lipoprotein cholesterol level QTL 1} (a.d.); Hypercholesterolemia, familial, 3 (a.d.)
PCSK9	ENSG00000169174	cardiovascular	Apolipoprotein B	.	1.62612e-54	no	.	.	1.97767e-54	pLOF	gbvc	score	47	.	272	-0.937173	0.0602338					181807	.	.	.	.	.	.	1	55039547	55064852	+	2	TRUE	TRUE	rs11591147	55505220	55505647	0	PAV	3	-427	T	G	6491	377451	0	0.0169062	{Low density lipoprotein cholesterol level QTL 1} (a.d.); Hypercholesterolemia, familial, 3 (a.d.)
PCSK9	ENSG00000169174	cardiovascular	Cholesterol	.	4.76868e-54	yes	6.19149e-34	2.38434e-54	2.70518e-52	splice + pLOF	gbvc	RLRT	92	.	405	-0.793269	0.0533994	0.00073496	0.00120402	129.184	214.153	182734	.	.	.	.	.	.	1	55039547	55064852	+	2	TRUE	TRUE	rs11591147	55505220	55505647	0	PAV	3	-427	T	G	6491	377451	0	0.0169062	{Low density lipoprotein cholesterol level QTL 1} (a.d.); Hypercholesterolemia, familial, 3 (a.d.)
PCSK9	ENSG00000169174	cardiovascular	Apolipoprotein B	.	1.43386e-51	yes	4.15504e-29	7.16929e-52	2.0242e-55	splice + pLOF	K	RLRT	92	.	394	.	.	0.00121675	0.00113122	179.829	241.079	181807	-0.531229	-0.84166	154	2	0	2	1	55039547	55064852	+	2	TRUE	TRUE	rs11591147	55505220	55505647	0	PAV	3	-427	T	G	6491	377451	0	0.0169062	{Low density lipoprotein cholesterol level QTL 1} (a.d.); Hypercholesterolemia, familial, 3 (a.d.)
PCSK9	ENSG00000169174	cardiovascular	Cholesterol	.	1.1611e-49	yes	3.77604e-28	5.80549e-50	7.81613e-50	splice + pLOF	K	RLRT	92	.	405	.	.	0.000984641	0.00079281	164.614	215.94	182734	-0.432112	-0.806572	160	2	0	2	1	55039547	55064852	+	2	TRUE	TRUE	rs11591147	55505220	55505647	0	PAV	3	-427	T	G	6491	377451	0	0.0169062	{Low density lipoprotein cholesterol level QTL 1} (a.d.); Hypercholesterolemia, familial, 3 (a.d.)
PCSK9	ENSG00000169174	cardiovascular	Cholesterol	.	2.12261e-49	no	.	.	2.27158e-49	pLOF	gbvc	score	47	.	282	-0.86309	0.0583807					182734	.	.	.	.	.	.	1	55039547	55064852	+	2	TRUE	TRUE	rs11591147	55505220	55505647	0	PAV	3	-427	T	G	6491	377451	0	0.0169062	{Low density lipoprotein cholesterol level QTL 1} (a.d.); Hypercholesterolemia, familial, 3 (a.d.)
PDE3B	ENSG00000152270	cardiovascular	Triglycerides	.	7.66354e-24	yes	0.00461226	3.83177e-24	1.37113e-14	miss + pLOF	K	RLRT	225	142	1510	.	.	0.000392438	0.000490329	50.6621	99.8256	182586	-0.189721	.	0	0	0	0	11	14643803	14872044	+	68	TRUE	FALSE	rs150090666	14665349	14865399	4.1e-31	PTV	3	-200050	T	C	258	383282	201	0.000671976
PDE3B	ENSG00000152270	cardiovascular	Triglycerides	.	1.02243e-23	no	.	.	3.06208e-14	pLOF	gbvc	score	47	.	476	-0.419511	0.0417748					182586	.	.	.	.	.	.	11	14643803	14872044	+	68	TRUE	FALSE	rs150090666	14665349	14865399	4.1e-31	PTV	3	-200050	T	C	258	383282	201	0.000671976
PDE3B	ENSG00000152270	cardiovascular	Triglycerides	.	2.49497e-23	yes	1.05548e-19	1.24763e-23	1.49825e-13	splice + pLOF	K	RLRT	93	.	626	.	.	0.000408599	0.00050692	86.6827	97.0564	182586	-0.257007	-0.448635	349	1	0	1	11	14643803	14872044	+	68	TRUE	FALSE	rs150090666	14665349	14865399	4.1e-31	PTV	3	-200050	T	C	258	383282	201	0.000671976
PDE3B	ENSG00000152270	cardiovascular	Triglycerides	.	2.69009e-22	yes	3.84918e-12	1.34504e-22	2.6274e-12	splice + pLOF	gbvc	RLRT	93	.	626	-0.377095	0.0392817	0.000250168	0.00050088	41.7168	86.6097	182586	.	.	.	.	.	.	11	14643803	14872044	+	68	TRUE	FALSE	rs150090666	14665349	14865399	4.1e-31	PTV	3	-200050	T	C	258	383282	201	0.000671976
PDE3B	ENSG00000152270	cardiovascular	Triglycerides	.	6.79668e-21	yes	3.75746e-05	3.39834e-21	4.54747e-13	miss + pLOF	gbvc	RLRT	225	142	1510	-0.226226	0.0243718	8.73827e-05	0.000470178	13.0355	80.6848	182586	.	.	.	.	.	.	11	14643803	14872044	+	68	TRUE	FALSE	rs150090666	14665349	14865399	4.1e-31	PTV	3	-200050	T	C	258	383282	201	0.000671976
PDE3B	ENSG00000152270	cardiovascular	HDL cholesterol	.	3.61451e-17	yes	9.95947e-06	1.80725e-17	3.29021e-09	miss + pLOF	gbvc	RLRT	213	138	1386	0.192472	0.0234218	0.00010829	0.000399088	15.1424	62.3042	168042	.	.	.	.	.	.	11	14643803	14872044	+	68	TRUE	FALSE	rs150090666	14665349	14865399	8.55e-25	PTV	3	-200050	T	C	258	383282	201	0.000671976
PDE3B	ENSG00000152270	cardiovascular	HDL cholesterol	.	2.77556e-16	yes	0.000264043	1.26388e-16	3.39184e-07	miss + pLOF	K	RLRT	213	138	1386	.	.	0.000348311	0.000562506	33.7237	67.1619	168042	0.110159	.	0	0	0	0	11	14643803	14872044	+	68	TRUE	FALSE	rs150090666	14665349	14865399	8.55e-25	PTV	3	-200050	T	C	258	383282	201	0.000671976
PDE3B	ENSG00000152270	cardiovascular	HDL cholesterol	.	4.21885e-15	yes	2.25105e-15	3.00407e-14	3.98143e-05	splice + pLOF	K	RLRT	87	.	574	.	.	0.00029339	0.000242473	56.6364	56.1254	168042	0.0281544	0.375416	326	0	1	1	11	14643803	14872044	+	68	TRUE	FALSE	rs150090666	14665349	14865399	8.55e-25	PTV	3	-200050	T	C	258	383282	201	0.000671976
PDE3B	ENSG00000152270	cardiovascular	HDL cholesterol	.	4.81859e-15	no	.	.	1.46184e-05	pLOF	gbvc	score	45	.	443	0.313056	0.0399664					168042	.	.	.	.	.	.	11	14643803	14872044	+	68	TRUE	FALSE	rs150090666	14665349	14865399	8.55e-25	PTV	3	-200050	T	C	258	383282	201	0.000671976
PDE3B	ENSG00000152270	cardiovascular	HDL cholesterol	.	3.13971e-13	yes	1.06198e-05	1.56964e-13	0.000283552	splice + pLOF	gbvc	RLRT	87	.	574	0.276491	0.0377035	0.000108532	0.000315192	15.2346	48.7844	168042	.	.	.	.	.	.	11	14643803	14872044	+	68	TRUE	FALSE	rs150090666	14665349	14865399	8.55e-25	PTV	3	-200050	T	C	258	383282	201	0.000671976
PDZK1	ENSG00000174827	renal	Urate	.	7.44125e-24	no	.	.	1.21737e-23	pLOF	gbvc	score	23	.	173	-0.599796	0.0595419					182537	.	.	.	.	.	.	1	145670851	145708148	-	8	TRUE	TRUE	rs12129861	145726917	145725689	1.4e-63	NCV	3	1228	A	G	178264	205678	0	0.464299
PDZK1	ENSG00000174827	renal	Urate	.	4.7226e-23	yes	0.0284569	2.3613e-23	1.87403e-23	miss + pLOF	K	RLRT	75	44	473	.	.	0.000306577	0.000259427	49.4576	94.6409	182537	-0.245942	.	0	0	0	0	1	145670851	145708148	-	8	TRUE	TRUE	rs12129861	145726917	145725689	1.4e-63	NCV	3	1228	A	G	178264	205678	0	0.464299
PDZK1	ENSG00000174827	renal	Urate	.	2.77556e-16	yes	0.0188235	1.40236e-16	2.77556e-16	miss + pLOF	gbvc	RLRT	75	44	473	-0.29981	0.0370043	2.46697e-05	0.000355068	2.81123	60.4473	182537	.	.	.	.	.	.	1	145670851	145708148	-	8	TRUE	TRUE	rs12129861	145726917	145725689	1.4e-63	NCV	3	1228	A	G	178264	205678	0	0.464299
PFKM	ENSG00000152556	diabetes	Glycated haemoglobin (HbA1c)	.	4.64151e-24	yes	3.10517e-19	2.32077e-24	4.05916e-24	miss + pLOF	gbvc	RLRT	189	108	941	-0.308777	0.0312085	0.000420225	0.000533699	72.0314	92.2815	182493	.	.	.	.	.	.	12	48105138	48146404	+	80	TRUE	TRUE	rs79054759	48498921	48594882	1.79e-41	NCV	3	-95961	G	T	34919	349023	0	0.0909486	Glycogen storage disease VII (a.r.)
PFKM	ENSG00000152556	diabetes	Glycated haemoglobin (HbA1c)	.	7.62283e-19	yes	1.9274e-15	3.81217e-19	5.10159e-19	miss + pLOF	K	RLRT	189	108	941	.	.	0.000478421	0.00106455	39.138	77.5984	182493	-0.34146	.	0	0	0	0	12	48105138	48146404	+	80	TRUE	TRUE	rs79054759	48498921	48594882	1.79e-41	NCV	3	-95961	G	T	34919	349023	0	0.0909486	Glycogen storage disease VII (a.r.)
PIEZO1	ENSG00000103335	diabetes	Glycated haemoglobin (HbA1c)	.	5.58566e-108	yes	2.80284e-108	7.82196e-106	1.08426e-106	miss + pLOF	K	RLRT	1011	582	8021	.	.	0.00345952	0.00749161	239.367	474.012	182493	-0.110266	-1.46661	533	13	0	13	16	88715337	88785220	-	93	TRUE	TRUE	rs837763	88851627	88853729	3.78e-105	NCV	3	-2102	C	T	170673	213269	0	0.444528	Lymphatic malformation 6 (a.r.); Dehydrated hereditary stomatocytosis with or without pseudohyperkalemia and/or perinatal edema (a.d.)
PIEZO1	ENSG00000103335	diabetes	Glycated haemoglobin (HbA1c)	.	7.47481e-29	yes	3.75729e-29	7.06057e-27	3.18982e-29	miss + pLOF	gbvc	RLRT	1011	582	8021	-0.115731	0.0111078	0.000680408	0.000616044	114.358	102.835	182493	.	.	.	.	.	.	16	88715337	88785220	-	93	TRUE	TRUE	rs837763	88851627	88853729	3.78e-105	NCV	3	-2102	C	T	170673	213269	0	0.444528	Lymphatic malformation 6 (a.r.); Dehydrated hereditary stomatocytosis with or without pseudohyperkalemia and/or perinatal edema (a.d.)
PIEZO1	ENSG00000103335	diabetes	Glycated haemoglobin (HbA1c)	.	5.3854e-11	yes	1.65174e-10	3.21718e-11	5.10952e-12	splice + pLOF	K	RLRT	661	.	4660	.	.	0.000968144	0.00280877	18.708	41.3892	182493	0.0386875	-2.51131	18	2	0	2	16	88715337	88785220	-	93	TRUE	TRUE	rs837763	88851627	88853729	3.78e-105	NCV	3	-2102	C	T	170673	213269	0	0.444528	Lymphatic malformation 6 (a.r.); Dehydrated hereditary stomatocytosis with or without pseudohyperkalemia and/or perinatal edema (a.d.)
PKD1	ENSG00000008710	renal	Creatinine	.	6.42243e-09	yes	2.35459e-05	3.21165e-09	.	miss + pLOF	K	RLRT	1484	997	12082	.	.	0.000308701	0.000681841	19.0274	31.8681	182638	-0.00352857	3.83293	6	0	6	6	16	2088709	2135898	-	91	FALSE	FALSE	.	.	.	.		.	.			.	.	.	.	Polycystic kidney disease 1 (a.d.)
PKHD1	ENSG00000170927	liver	Gamma glutamyltransferase	.	4.82811e-11	yes	4.3626e-05	2.41406e-11	.	miss + pLOF	K	RLRT	724	437	4400	.	.	0.00019556	0.000341814	20.8903	41.9932	182654	0.068156	0.267286	240	0	1	1	6	51615299	52087625	-	45	FALSE	FALSE	.	.	.	.		.	.			.	.	.	.	Polycystic kidney disease 4, with or without hepatic disease (a.r.)
PLEC	ENSG00000178209	liver	Alanine aminotransferase	-557032	4.01064e-23	yes	4.17e-23	3.86302e-23	.	miss + pLOF	K	RLRT	1736	1135	14370	.	.	0.00054243	0.00108384	47.4302	93.7261	182674	0.00117745	-0.894027	263	2	0	2	8	143915146	143976734	-	59	FALSE	FALSE	.	.	.	.		.	.			.	.	.	.	?Epidermolysis bullosa simplex 5D, generalized intermediate, autosomal recessive (a.r.); Epidermolysis bullosa simplex 5B, with muscular dystrophy (a.r.); Epidermolysis bullosa simplex 5C, with pyloric atresia (a.r.); Epidermolysis bullosa simplex 5A, Ogna type (a.d.); Muscular dystrophy, limb-girdle, autosomal recessive 17 (a.r.)
PLG	ENSG00000122194	cardiovascular	Lipoprotein A	63517	1.37048e-36	yes	1.34931e-36	1.39234e-36	4.21545e-37	miss + pLOF	K	RLRT	145	96	1089	.	.	0.000588769	0.00117778	75.7627	149.573	146248	-0.0393489	0.567298	329	1	2	3	6	160702237	160753315	+	40	TRUE	TRUE	rs6926458	161123269	161019866	0	NCV	3	103403	G	A	86322	295634	993	0.224831	Dysplasminogenemia (a.r.); Angioedema, hereditary, 4 (a.d.); Plasminogen deficiency, type I (a.r.)
PLG	ENSG00000122194	cardiovascular	Lipoprotein A	63517	2.27952e-19	no	.	.	4.62257e-21	rbp	K	RLRT	32	.	377	.	.	0.000437825		76.4001		146248	-0.062835	0.233509	308	1	1	2	6	160702237	160753315	+	40	TRUE	TRUE	rs6926458	161123269	161019866	0	NCV	3	103403	G	A	86322	295634	993	0.224831	Dysplasminogenemia (a.r.); Angioedema, hereditary, 4 (a.d.); Plasminogen deficiency, type I (a.r.)
PLIN1	ENSG00000166819	cardiovascular	HDL cholesterol	.	6.32572e-17	no	.	.	.	pLOF	gbvc	score	35	.	335	0.384068	0.0459373					168042	.	.	.	.	.	.	15	89664366	89679427	-	87	TRUE	FALSE	.	.	.	.		.	.			.	.	.	.	Lipodystrophy, familial partial, type 4 (a.d.)
PLIN1	ENSG00000166819	cardiovascular	HDL cholesterol	.	7.21645e-16	yes	0.025053	4.13946e-16	.	miss + pLOF	K	RLRT	141	85	1229	.	.	0.000251029	0.000303412	33.9678	64.7897	168042	0.0812232	.	0	0	0	0	15	89664366	89679427	-	87	TRUE	FALSE	.	.	.	.		.	.			.	.	.	.	Lipodystrophy, familial partial, type 4 (a.d.)
PLIN1	ENSG00000166819	cardiovascular	HDL cholesterol	.	2.10942e-15	yes	4.13609e-05	1.03303e-15	.	splice + pLOF	K	RLRT	73	.	609	.	.	0.000254438	0.000198603	39.3559	62.9024	168042	0.24571	.	0	0	0	0	15	89664366	89679427	-	87	TRUE	FALSE	.	.	.	.		.	.			.	.	.	.	Lipodystrophy, familial partial, type 4 (a.d.)
PLIN1	ENSG00000166819	cardiovascular	HDL cholesterol	.	3.51941e-14	yes	0.00015287	1.76063e-14	.	splice + pLOF	gbvc	RLRT	73	.	609	0.319632	0.0419837	7.90791e-05	0.000339977	10.602	52.892	168042	.	.	.	.	.	.	15	89664366	89679427	-	87	TRUE	FALSE	.	.	.	.		.	.			.	.	.	.	Lipodystrophy, familial partial, type 4 (a.d.)
PLIN1	ENSG00000166819	cardiovascular	Apolipoprotein A	.	9.83366e-12	no	.	.	.	pLOF	gbvc	score	35	.	331	0.329174	0.0483379					167049	.	.	.	.	.	.	15	89664366	89679427	-	87	FALSE	FALSE	.	.	.	.		.	.			.	.	.	.	Lipodystrophy, familial partial, type 4 (a.d.)
PLIN1	ENSG00000166819	cardiovascular	Apolipoprotein A	.	7.9754e-11	yes	0.000363496	3.98771e-11	.	splice + pLOF	K	RLRT	73	.	603	.	.	0.000180313	0.000173849	26.0246	40.9135	167049	0.195725	.	0	0	0	0	15	89664366	89679427	-	87	FALSE	FALSE	.	.	.	.		.	.			.	.	.	.	Lipodystrophy, familial partial, type 4 (a.d.)
PLIN1	ENSG00000166819	cardiovascular	Apolipoprotein A	.	5.23108e-09	yes	0.00202341	2.61554e-09	.	splice + pLOF	gbvc	RLRT	73	.	603	0.26873	0.0441961	5.16953e-05	0.000216031	6.40564	32.3574	167049	.	.	.	.	.	.	15	89664366	89679427	-	87	FALSE	FALSE	.	.	.	.		.	.			.	.	.	.	Lipodystrophy, familial partial, type 4 (a.d.)
PNLDC1	ENSG00000146453	cardiovascular	Lipoprotein A	-853783	6.93633e-45	yes	8.56689e-45	5.82722e-45	1.15605e-38	splice + pLOF	K	RLRT	154	.	725	.	.	0.000518228	0.0020772	94.2082	191.168	146248	0.0692922	1.0688	190	0	4	4	6	159800248	159820704	+	35	TRUE	FALSE	rs12207188	160221280	160331654	0	NCV	3	-110374	T	C	22888	361054	0	0.0596132	Spermatogenic failure 57 (a.r.)
PNLDC1	ENSG00000146453	cardiovascular	Lipoprotein A	-853783	2.17993e-18	yes	1.08996e-18	1.52601e-12	1.26336e-16	splice + pLOF	gbvc	RLRT	154	.	725	0.387054	0.0560073	0.000503074	0.00032122	68.9169	42.8853	146248	.	.	.	.	.	.	6	159800248	159820704	+	35	TRUE	FALSE	rs12207188	160221280	160331654	0	NCV	3	-110374	T	C	22888	361054	0	0.0596132	Spermatogenic failure 57 (a.r.)
PNLDC1	ENSG00000146453	cardiovascular	Lipoprotein A	-853783	5.64725e-09	yes	3.40581e-09	1.65184e-08	2.96944e-09	miss + pLOF	K	RLRT	125	72	667	.	.	0.000294095	0.000748749	15.8642	28.4243	146248	0.113951	0.89954	39	0	1	1	6	159800248	159820704	+	35	TRUE	FALSE	rs12207188	160221280	160331654	0	NCV	3	-110374	T	C	22888	361054	0	0.0596132	Spermatogenic failure 57 (a.r.)
PPARG	ENSG00000132170	cardiovascular	HDL cholesterol	.	1.24826e-11	yes	3.69259e-08	6.24234e-12	.	miss + pLOF	gbvc	RLRT	61	42	155	-0.479044	0.0717446	0.000168402	0.000259719	24.8853	39.7803	168042	.	.	.	.	.	.	3	12287367	12434356	+	23	TRUE	TRUE	.	.	.	.		.	.			.	.	.	.	{Diabetes, type 2} (a.d.); Insulin resistance, severe, digenic (a.d.); Lipodystrophy, familial partial, type 3 (a.d.); [Obesity, resistance to]; Obesity, severe (Multifactorial, a.d., a.r.); Carotid intimal medial thickness 1
PPARG	ENSG00000132170	cardiovascular	HDL cholesterol	.	8.19614e-10	yes	0.000129306	4.09808e-10	.	miss + pLOF	K	RLRT	61	42	155	.	.	0.000287838	0.000533558	20.4151	37.3254	168042	-0.516677	.	0	0	0	0	3	12287367	12434356	+	23	TRUE	TRUE	.	.	.	.		.	.			.	.	.	.	{Diabetes, type 2} (a.d.); Insulin resistance, severe, digenic (a.d.); Lipodystrophy, familial partial, type 3 (a.d.); [Obesity, resistance to]; Obesity, severe (Multifactorial, a.d., a.r.); Carotid intimal medial thickness 1
PPARG	ENSG00000132170	cardiovascular	HDL cholesterol	.	1.02371e-08	no	.	.	.	pLOF	gbvc	score	11	.	12	-1.38885	0.242497					168042	.	.	.	.	.	.	3	12287367	12434356	+	23	TRUE	TRUE	.	.	.	.		.	.			.	.	.	.	{Diabetes, type 2} (a.d.); Insulin resistance, severe, digenic (a.d.); Lipodystrophy, familial partial, type 3 (a.d.); [Obesity, resistance to]; Obesity, severe (Multifactorial, a.d., a.r.); Carotid intimal medial thickness 1
PRPSAP1	ENSG00000161542	renal	Urate	.	3.11207e-12	no	.	.	.	pLOF	gbvc	score	30	.	285	0.323494	0.0463891					182537	.	.	.	.	.	.	17	76309485	76384521	-	104	FALSE	FALSE	.	.	.	.		.	.			.	.	.	.
PRPSAP1	ENSG00000161542	renal	Urate	.	1.10967e-11	yes	1.93405e-05	5.54832e-12	.	splice + pLOF	gbvc	RLRT	67	.	507	0.298262	0.0432649	9.49708e-05	0.000255548	14.4016	42.6582	182537	.	.	.	.	.	.	17	76309485	76384521	-	104	FALSE	FALSE	.	.	.	.		.	.			.	.	.	.
PRPSAP1	ENSG00000161542	renal	Urate	.	2.86749e-11	yes	4.15652e-05	1.43374e-11	.	splice + pLOF	K	RLRT	67	.	507	.	.	0.00017366	0.000126131	29.1675	41.9366	182537	0.0257173	.	0	0	0	0	17	76309485	76384521	-	104	FALSE	FALSE	.	.	.	.		.	.			.	.	.	.
RHAG	ENSG00000112077	diabetes	Glycated haemoglobin (HbA1c)	.	6.13814e-35	yes	1.80039e-14	3.06907e-35	8.9336e-19	miss + pLOF	K	RLRT	84	51	736	.	.	0.00179787	0.0036428	75.3521	150.856	182493	-0.516005	.	0	0	0	0	6	49605157	49636884	-	44	FALSE	FALSE	Affx-80229810	49604596	49604368	7.15e-23	PTV	2	228	T	C	84	383688	85	0.000218783	Overhydrated hereditary stomatocytosis (a.d.); Anemia, hemolytic, Rh-null, regulator type (a.d.)
RHAG	ENSG00000112077	diabetes	Glycated haemoglobin (HbA1c)	.	7.75848e-32	yes	3.87937e-32	1.21776e-27	3.4639e-14	splice + pLOF	K	RLRT	35	.	153	.	.	0.00125059	0.00107373	113.678	116.267	182493	-0.610076	-1.75919	90	3	0	3	6	49605157	49636884	-	44	FALSE	FALSE	Affx-80229810	49604596	49604368	7.15e-23	PTV	2	228	T	C	84	383688	85	0.000218783	Overhydrated hereditary stomatocytosis (a.d.); Anemia, hemolytic, Rh-null, regulator type (a.d.)
RHAG	ENSG00000112077	diabetes	Glycated haemoglobin (HbA1c)	.	2.28682e-31	yes	1.19757e-31	2.52827e-30	2.93154e-12	splice + pLOF	gbvc	RLRT	35	.	153	-0.897519	0.0805394	0.000700736	0.000675432	122.859	118.322	182493	.	.	.	.	.	.	6	49605157	49636884	-	44	FALSE	FALSE	Affx-80229810	49604596	49604368	7.15e-23	PTV	2	228	T	C	84	383688	85	0.000218783	Overhydrated hereditary stomatocytosis (a.d.); Anemia, hemolytic, Rh-null, regulator type (a.d.)
RHAG	ENSG00000112077	diabetes	Glycated haemoglobin (HbA1c)	.	1.16861e-23	no	.	.	4.37326e-06	pLOF	gbvc	score	19	.	107	-0.888411	0.0885843					182493	.	.	.	.	.	.	6	49605157	49636884	-	44	FALSE	FALSE	Affx-80229810	49604596	49604368	7.15e-23	PTV	2	228	T	C	84	383688	85	0.000218783	Overhydrated hereditary stomatocytosis (a.d.); Anemia, hemolytic, Rh-null, regulator type (a.d.)
RHAG	ENSG00000112077	diabetes	Glycated haemoglobin (HbA1c)	.	1.29512e-16	yes	8.80946e-06	6.47558e-17	7.07429e-08	miss + pLOF	gbvc	RLRT	84	51	736	-0.295852	0.0363172	0.000102096	0.000359761	15.5751	61.156	182493	.	.	.	.	.	.	6	49605157	49636884	-	44	FALSE	FALSE	Affx-80229810	49604596	49604368	7.15e-23	PTV	2	228	T	C	84	383688	85	0.000218783	Overhydrated hereditary stomatocytosis (a.d.); Anemia, hemolytic, Rh-null, regulator type (a.d.)
SCARB1	ENSG00000073060	cardiovascular	HDL cholesterol	.	3.62031e-54	yes	3.63889e-51	1.81105e-54	9.6177e-54	miss + pLOF	gbvc	RLRT	124	84	1153	0.376902	0.0253484	0.00125273	0.00131785	203.834	214.541	168042	.	.	.	.	.	.	12	124776855	124882668	-	82	TRUE	TRUE	rs10773112	125367213	125338529	4.58e-50	NCV	3	28684	C	T	109904	274038	0	0.286252	[High density lipoprotein cholesterol level QTL6]
SCARB1	ENSG00000073060	cardiovascular	HDL cholesterol	.	3.32954e-41	yes	8.6344e-41	2.06242e-41	9.57771e-44	miss + pLOF	K	RLRT	124	84	1153	.	.	0.000743568	0.00146915	91.107	182.072	168042	0.296508	0.464957	465	0	3	3	12	124776855	124882668	-	82	TRUE	TRUE	rs10773112	125367213	125338529	4.58e-50	NCV	3	28684	C	T	109904	274038	0	0.286252	[High density lipoprotein cholesterol level QTL6]
SCARB1	ENSG00000073060	cardiovascular	Apolipoprotein A	.	8.13259e-30	yes	5.08599e-28	4.09907e-30	1.70211e-28	miss + pLOF	gbvc	RLRT	124	84	1138	0.290809	0.0266928	0.000671014	0.000709248	106.64	112.876	167049	.	.	.	.	.	.	12	124776855	124882668	-	82	TRUE	FALSE	rs10773112	125367213	125338529	8.14e-47	NCV	3	28684	C	T	109904	274038	0	0.286252	[High density lipoprotein cholesterol level QTL6]
SCARB1	ENSG00000073060	cardiovascular	Apolipoprotein A	.	2.25017e-20	yes	1.66221e-19	1.20677e-20	1.04673e-21	miss + pLOF	K	RLRT	124	84	1138	.	.	0.00033006	0.000654422	41.7553	83.4816	167049	0.235433	0.408331	272	0	2	2	12	124776855	124882668	-	82	TRUE	FALSE	rs10773112	125367213	125338529	8.14e-47	NCV	3	28684	C	T	109904	274038	0	0.286252	[High density lipoprotein cholesterol level QTL6]
SCARB1	ENSG00000073060	cardiovascular	Cholesterol	.	5.3275e-09	yes	2.72213e-08	2.95269e-09	9.91448e-09	miss + pLOF	gbvc	RLRT	133	87	1252	0.163954	0.028383	0.00015526	0.000178417	24.8107	28.8575	182734	.	.	.	.	.	.	12	124776855	124882668	-	82	TRUE	FALSE	rs10846744	125367213	125312425	4.13e-16	NCV	3	54788	C	G	60784	323158	0	0.158316	[High density lipoprotein cholesterol level QTL6]
SH2B3	ENSG00000111252	renal	Cystatin C	.	2.29003e-17	yes	7.92247e-16	1.1617e-17	1.35242e-20	miss + pLOF	K	RLRT	190	98	2341	.	.	0.000217793	0.000437619	35.8394	70.373	182719	0.215771	0.30802	543	0	2	2	12	111405947	111451623	+	81	TRUE	TRUE	rs653178	111843751	112007756	3.13e-174	NCV	3	-164005	C	T	178043	205899	0	0.463724	Thrombocythemia, somatic; Myelofibrosis, somatic; Erythrocytosis, somatic
SH2B3	ENSG00000111252	renal	Cystatin C	.	2.77556e-16	yes	2.23308e-14	1.37699e-16	5.06777e-20	miss + pLOF	gbvc	RLRT	190	98	2341	0.15075	0.0186636	0.000303166	0.000356431	50.6327	60.0522	182719	.	.	.	.	.	.	12	111405947	111451623	+	81	TRUE	TRUE	rs653178	111843751	112007756	3.13e-174	NCV	3	-164005	C	T	178043	205899	0	0.463724	Thrombocythemia, somatic; Myelofibrosis, somatic; Erythrocytosis, somatic
SHARPIN	ENSG00000179526	liver	Alanine aminotransferase	-399594	7.18331e-23	no	.	.	.	rbp	K	RLRT	4	.	43	.	.	0.000399829		90.7838		182674	-0.571638	-1.62209	31	1	0	1	8	144098632	144108124	-	60	FALSE	FALSE	.	.	.	.		.	.			.	.	.	.
SHBG	ENSG00000129214	hormonal	SHBG	0	4.64449e-227	yes	1.26818e-38	2.32224e-227	3.2924e-201	miss + pLOF	K	RLRT	105	51	669	.	.	0.00329438	0.00305258	516.789	1024.59	166520	-0.562054	-1.28264	72	3	0	3	17	7613945	7633382	+	94	TRUE	TRUE	rs55784804	7517263	7536460	0	NCV	3	-19197	T	G	38732	345210	0	0.10088
SHBG	ENSG00000129214	hormonal	SHBG	0	2.82534e-202	yes	5.80126e-08	1.41267e-202	3.20099e-174	splice + pLOF	K	RLRT	62	.	380	.	.	0.00281425	0.00811865	446.089	888.996	166520	-0.524815	-2.09811	4	1	0	1	17	7613945	7633382	+	94	TRUE	TRUE	rs55784804	7517263	7536460	0	NCV	3	-19197	T	G	38732	345210	0	0.10088
SHBG	ENSG00000129214	hormonal	SHBG	0	1.93353e-191	no	.	.	4.08992e-161	pLOF	gbvc	score	38	.	338	-1.33422	0.0450888					166520	.	.	.	.	.	.	17	7613945	7633382	+	94	TRUE	TRUE	rs55784804	7517263	7536460	0	NCV	3	-19197	T	G	38732	345210	0	0.10088
SHBG	ENSG00000129214	hormonal	SHBG	0	2.14819e-190	yes	6.79008e-07	1.0741e-190	3.49079e-175	splice + pLOF	gbvc	RLRT	62	.	380	-1.31547	0.0441863	0.000148042	0.00530166	21.3858	876.173	166520	.	.	.	.	.	.	17	7613945	7633382	+	94	TRUE	TRUE	rs55784804	7517263	7536460	0	NCV	3	-19197	T	G	38732	345210	0	0.10088
SHBG	ENSG00000129214	hormonal	SHBG	0	1.81112e-183	yes	3.23621e-25	9.05558e-184	1.38989e-168	miss + pLOF	gbvc	RLRT	105	51	669	-0.955341	0.033559	0.000623184	0.00485983	98.8604	800.739	166520	.	.	.	.	.	.	17	7613945	7633382	+	94	TRUE	TRUE	rs55784804	7517263	7536460	0	NCV	3	-19197	T	G	38732	345210	0	0.10088
SHBG	ENSG00000129214	hormonal	Testosterone	.	4.79973e-21	yes	0.00256097	2.39987e-21	1.15293e-19	splice + pLOF	K	RLRT	60	.	359	.	.	0.000374086	0.00666071	42.1945	86.4311	165210	-0.15629	.	0	0	0	0	17	7613945	7633382	+	94	TRUE	TRUE	rs4227	7517263	7491177	2.42e-217	NCV	3	26086	G	T	106001	277941	0	0.276086
SHBG	ENSG00000129214	hormonal	Testosterone	.	2.97928e-20	yes	0.188104	1.48964e-20	3.37969e-18	splice + pLOF	gbvc	RLRT	60	.	359	-0.296986	0.0329566	6.61063e-06	0.000486338	0.118585	75.7892	165210	.	.	.	.	.	.	17	7613945	7633382	+	94	TRUE	TRUE	rs4227	7517263	7491177	2.42e-217	NCV	3	26086	G	T	106001	277941	0	0.276086
SHBG	ENSG00000129214	hormonal	Testosterone	.	8.57266e-20	no	.	.	2.90014e-18	pLOF	gbvc	score	37	.	320	-0.306165	0.0336151					165210	.	.	.	.	.	.	17	7613945	7633382	+	94	TRUE	TRUE	rs4227	7517263	7491177	2.42e-217	NCV	3	26086	G	T	106001	277941	0	0.276086
SHBG	ENSG00000129214	hormonal	Testosterone	.	4.38538e-15	yes	0.0654027	2.23058e-15	1.6892e-13	miss + pLOF	gbvc	RLRT	101	51	637	-0.194421	0.02494	1.73069e-05	0.000363242	1.16124	55.6527	165210	.	.	.	.	.	.	17	7613945	7633382	+	94	TRUE	TRUE	rs4227	7517263	7491177	2.42e-217	NCV	3	26086	G	T	106001	277941	0	0.276086
SLC22A1	ENSG00000175003	cardiovascular	Lipoprotein A	-523993	4.11288e-11	yes	2.47495e-11	1.21611e-10	1.99505e-11	miss + pLOF	K	RLRT	146	80	1006	.	.	0.000352075	0.00124501	20.4773	37.4925	146248	-0.0321891	.	0	0	0	0	6	160121814	160158718	+	38	TRUE	TRUE	rs3798164	160542846	160575202	0	NCV	3	-32356	A	G	151363	232579	0	0.394234
SLC22A12	ENSG00000197891	renal	Urate	.	0	yes	0	0	0	miss + pLOF	gbvc	RLRT	151	90	1044	-1.15461	0.0255447	0.0106549	0.0111285	1936.49	2023.05	182537	.	.	.	.	.	.	11	64590640	64602353	+	70	TRUE	TRUE	rs471618	64358112	64465403	2.46e-100	NCV	3	-107291	C	T	76654	307288	0	0.19965	Hypouricemia, renal (a.r.)
SLC22A12	ENSG00000197891	renal	Urate	.	0	yes	0	0	0	miss + pLOF	K	RLRT	151	90	1044	.	.	0.00697055	0.0134046	1006.23	2001.17	182537	-1.17409	-1.52682	613	17	0	17	11	64590640	64602353	+	70	TRUE	TRUE	rs471618	64358112	64465403	2.46e-100	NCV	3	-107291	C	T	76654	307288	0	0.19965	Hypouricemia, renal (a.r.)
SLC22A12	ENSG00000197891	renal	Urate	.	1.63088e-121	yes	3.40304e-103	8.15442e-122	3.84023e-120	splice + pLOF	K	RLRT	103	.	605	.	.	0.00219031	0.00485726	279.628	534.869	182537	-0.803024	-1.45933	200	7	0	7	11	64590640	64602353	+	70	TRUE	TRUE	rs471618	64358112	64465403	2.46e-100	NCV	3	-107291	C	T	76654	307288	0	0.19965	Hypouricemia, renal (a.r.)
SLC22A12	ENSG00000197891	renal	Urate	.	4.10042e-104	yes	1.25384e-93	2.05021e-104	1.01625e-107	splice + pLOF	gbvc	RLRT	103	.	605	-1.29854	0.0604596	0.0022124	0.00252378	397.122	453.585	182537	.	.	.	.	.	.	11	64590640	64602353	+	70	TRUE	TRUE	rs471618	64358112	64465403	2.46e-100	NCV	3	-107291	C	T	76654	307288	0	0.19965	Hypouricemia, renal (a.r.)
SLC22A12	ENSG00000197891	renal	Urate	.	1.1298e-23	no	.	.	1.15712e-23	pLOF	gbvc	score	31	.	45	-1.1703	0.116653					182537	.	.	.	.	.	.	11	64590640	64602353	+	70	TRUE	TRUE	rs471618	64358112	64465403	2.46e-100	NCV	3	-107291	C	T	76654	307288	0	0.19965	Hypouricemia, renal (a.r.)
SLC22A2	ENSG00000112499	cardiovascular	Lipoprotein A	-439910	1.09807e-12	yes	8.01811e-13	1.74162e-12	1.37547e-21	miss + pLOF	K	RLRT	149	96	846	.	.	0.000365786	0.000735499	23.7044	45.3752	146248	-0.0577977	0.749535	42	0	1	1	6	160171060	160277638	-	47	TRUE	TRUE	rs3127573	160698669	160681393	0	NCV	3	17276	G	A	50464	333478	0	0.131437
SLC22A2	ENSG00000112499	renal	Creatinine	.	8.45112e-21	yes	1.32806e-19	4.36443e-21	1.77521e-18	miss + pLOF	gbvc	RLRT	165	111	1038	0.231884	0.0253954	0.00042247	0.00045332	72.3851	77.9321	182638	.	.	.	.	.	.	6	160171060	160277638	-	47	TRUE	TRUE	rs3127573	160698669	160681393	1.58e-64	NCV	3	17276	G	A	50464	333478	0	0.131437
SLC22A2	ENSG00000112499	renal	Creatinine	.	1.77769e-12	yes	7.19604e-12	1.01413e-12	2.51557e-11	miss + pLOF	K	RLRT	165	111	1038	.	.	0.000299829	0.000600169	23.517	47.0377	182638	0.216516	0.563581	43	0	1	1	6	160171060	160277638	-	47	TRUE	TRUE	rs3127573	160698669	160681393	1.58e-64	NCV	3	17276	G	A	50464	333478	0	0.131437
SLC22A3	ENSG00000146477	cardiovascular	Lipoprotein A	-263782	1.75878e-21	yes	1.28425e-21	2.78951e-21	1.71392e-21	miss + pLOF	K	RLRT	128	79	808	.	.	0.000611978	0.0013359	42.8865	83.2479	146248	0.0700924	0.530716	277	1	1	2	6	160348377	160452577	+	39	TRUE	TRUE	rs572889	160769409	160765055	0	NCV	3	4354	G	A	10872	373070	0	0.0283168
SLC22A7	ENSG00000137204	renal	Creatinine	.	2.47788e-18	yes	1.87653e-17	1.32652e-18	2.44826e-12	miss + pLOF	K	RLRT	131	77	853	.	.	0.000168693	0.00033541	36.3522	72.7353	182638	0.0772125	0.384316	495	0	2	2	6	43295693	43305538	+	30	TRUE	FALSE	rs138248684	43263431	43401090	2.33e-10	PAV	3	-137659	T	C	153	383789	0	0.000398498
SLC22A7	ENSG00000137204	renal	Creatinine	.	3.13522e-16	yes	6.17451e-15	1.32015e-16	2.04982e-10	miss + pLOF	gbvc	RLRT	131	77	853	0.226846	0.0282327	0.000313376	0.000349567	52.9173	59.3804	182638	.	.	.	.	.	.	6	43295693	43305538	+	30	TRUE	FALSE	rs138248684	43263431	43401090	2.33e-10	PAV	3	-137659	T	C	153	383789	0	0.000398498
SLC2A9	ENSG00000109667	renal	Urate	.	2.32898e-71	yes	5.02594e-58	1.16449e-71	1.76519e-77	miss + pLOF	K	RLRT	151	96	596	.	.	0.00125263	0.00252912	154.571	310.644	182537	-0.496255	-0.987058	105	5	0	5	4	9771152	10054936	-	26	TRUE	TRUE	rs6834555	10056559	10062326	0	NCV	3	-5767	G	A	82647	301295	0	0.215259	{Uric acid concentration, serum, QTL 2} (a.d., a.r.); Hypouricemia, renal, 2 (a.d., a.r.)
SLC2A9	ENSG00000109667	renal	Urate	.	3.24109e-68	yes	9.98394e-54	1.62054e-68	5.89562e-74	miss + pLOF	gbvc	RLRT	151	96	596	-0.564148	0.0331966	0.00121955	0.00157989	216.683	281.909	182537	.	.	.	.	.	.	4	9771152	10054936	-	26	TRUE	TRUE	rs6834555	10056559	10062326	0	NCV	3	-5767	G	A	82647	301295	0	0.215259	{Uric acid concentration, serum, QTL 2} (a.d., a.r.); Hypouricemia, renal, 2 (a.d., a.r.)
SLC2A9	ENSG00000109667	renal	Urate	.	3.31774e-25	yes	1.73521e-12	1.65887e-25	1.13981e-29	splice + pLOF	gbvc	RLRT	69	.	327	-0.734985	0.0707643	0.000263091	0.000586274	44.066	102.165	182537	.	.	.	.	.	.	4	9771152	10054936	-	26	TRUE	TRUE	rs6834555	10056559	10062326	0	NCV	3	-5767	G	A	82647	301295	0	0.215259	{Uric acid concentration, serum, QTL 2} (a.d., a.r.); Hypouricemia, renal, 2 (a.d., a.r.)
SLC2A9	ENSG00000109667	renal	Urate	.	5.56822e-23	yes	5.73881e-10	2.78411e-23	2.12539e-25	splice + pLOF	K	RLRT	69	.	327	.	.	0.000399413	0.0010728	48.2316	93.7429	182537	-0.478172	-0.291788	149	1	0	1	4	9771152	10054936	-	26	TRUE	TRUE	rs6834555	10056559	10062326	0	NCV	3	-5767	G	A	82647	301295	0	0.215259	{Uric acid concentration, serum, QTL 2} (a.d., a.r.); Hypouricemia, renal, 2 (a.d., a.r.)
SLC2A9	ENSG00000109667	renal	Urate	.	5.77565e-16	no	.	.	4.83933e-17	pLOF	gbvc	score	32	.	79	-0.71289	0.0880613					182537	.	.	.	.	.	.	4	9771152	10054936	-	26	TRUE	TRUE	rs6834555	10056559	10062326	0	NCV	3	-5767	G	A	82647	301295	0	0.215259	{Uric acid concentration, serum, QTL 2} (a.d., a.r.); Hypouricemia, renal, 2 (a.d., a.r.)
SLC30A8	ENSG00000164756	diabetes	Glycated haemoglobin (HbA1c)	.	3.37397e-12	yes	4.66505e-09	1.68761e-12	3.09924e-12	miss + pLOF	gbvc	RLRT	94	60	579	-0.266994	0.0386648	0.000179004	0.00025656	29.0654	42.8132	182493	.	.	.	.	.	.	8	116950272	117176714	+	57	TRUE	TRUE	rs12156306	117962511	118195934	2.29e-14	NCV	3	-233423	A	G	52165	331777	0	0.135867	{Diabetes mellitus, noninsulin-dependent, susceptibility to} (a.d.)
SLC34A3	ENSG00000198569	renal	Cystatin C	.	2.77556e-16	yes	1.2186e-07	1.6416e-16	2.77556e-16	miss + pLOF	gbvc	RLRT	224	129	1684	0.171069	0.021232	0.000144378	0.000353028	22.8897	59.7329	182719	.	.	.	.	.	.	9	137230756	137236554	+	63	TRUE	FALSE	9:140127675_C_T	140125208	140127675	3e-25	PAV	3	-2467	T	C	150	382558	617	0.000390684	Hypophosphatemic rickets with hypercalciuria (a.r.)
SLC34A3	ENSG00000198569	renal	Creatinine	.	5.55112e-16	yes	2.17504e-07	3.03464e-16	8.32667e-16	miss + pLOF	gbvc	RLRT	224	129	1681	0.158261	0.0199324	0.00013836	0.00034284	21.8288	57.8874	182638	.	.	.	.	.	.	9	137230756	137236554	+	63	TRUE	FALSE	9:140127675_C_T	140125208	140127675	1.11e-21	PAV	3	-2467	T	C	150	382558	617	0.000390684	Hypophosphatemic rickets with hypercalciuria (a.r.)
SLC34A3	ENSG00000198569	renal	Creatinine	.	7.21645e-16	yes	2.07125e-06	3.19979e-16	1.11022e-15	miss + pLOF	K	RLRT	224	129	1681	.	.	0.000258062	0.000411247	31.1897	62.3089	182638	0.065361	.	0	0	0	0	9	137230756	137236554	+	63	TRUE	FALSE	9:140127675_C_T	140125208	140127675	1.11e-21	PAV	3	-2467	T	C	150	382558	617	0.000390684	Hypophosphatemic rickets with hypercalciuria (a.r.)
SLC34A3	ENSG00000198569	renal	Phosphate	.	1.66533e-15	yes	1.53236e-06	8.22879e-16	1.27676e-15	miss + pLOF	K	RLRT	217	126	1545	.	.	0.00029163	0.000443312	31.7917	62.6717	167807	-0.190584	.	0	0	0	0	9	137230756	137236554	+	63	TRUE	FALSE	9:140127675_C_T	140125208	140127675	5.01e-15	PAV	3	-2467	T	C	150	382558	617	0.000390684	Hypophosphatemic rickets with hypercalciuria (a.r.)
SLC34A3	ENSG00000198569	renal	Cystatin C	.	2.27596e-15	yes	2.22566e-06	1.13571e-15	1.66533e-15	miss + pLOF	K	RLRT	224	129	1684	.	.	0.000269182	0.000431101	30.8955	61.425	182719	0.125715	.	0	0	0	0	9	137230756	137236554	+	63	TRUE	FALSE	9:140127675_C_T	140125208	140127675	3e-25	PAV	3	-2467	T	C	150	382558	617	0.000390684	Hypophosphatemic rickets with hypercalciuria (a.r.)
SLC34A3	ENSG00000198569	renal	Phosphate	.	5.93969e-15	yes	6.65584e-07	3.00668e-15	7.49401e-15	miss + pLOF	gbvc	RLRT	217	126	1545	-0.194635	0.0253346	0.000138994	0.000348985	19.9707	53.9342	167807	.	.	.	.	.	.	9	137230756	137236554	+	63	TRUE	FALSE	9:140127675_C_T	140125208	140127675	5.01e-15	PAV	3	-2467	T	C	150	382558	617	0.000390684	Hypophosphatemic rickets with hypercalciuria (a.r.)
SLC34A3	ENSG00000198569	renal	Phosphate	.	3.93022e-12	no	.	.	3.82506e-12	pLOF	gbvc	score	42	.	369	-0.349374	0.0503374					167807	.	.	.	.	.	.	9	137230756	137236554	+	63	TRUE	FALSE	9:140127675_C_T	140125208	140127675	5.01e-15	PAV	3	-2467	T	C	150	382558	617	0.000390684	Hypophosphatemic rickets with hypercalciuria (a.r.)
SLC34A3	ENSG00000198569	renal	Creatinine	.	5.43998e-12	yes	7.94483e-09	2.72092e-12	4.45455e-12	splice + pLOF	gbvc	RLRT	166	.	1473	0.205647	0.0298318	0.00017484	0.000256573	28.2206	42.6542	182638	.	.	.	.	.	.	9	137230756	137236554	+	63	TRUE	FALSE	9:140127675_C_T	140125208	140127675	1.11e-21	PAV	3	-2467	T	C	150	382558	617	0.000390684	Hypophosphatemic rickets with hypercalciuria (a.r.)
SLC34A3	ENSG00000198569	renal	Creatinine	.	6.83281e-12	yes	1.02529e-06	3.41639e-12	8.49548e-12	splice + pLOF	K	RLRT	166	.	1473	.	.	0.000273712	0.000249138	31.8159	44.3059	182638	0.167486	.	0	0	0	0	9	137230756	137236554	+	63	TRUE	FALSE	9:140127675_C_T	140125208	140127675	1.11e-21	PAV	3	-2467	T	C	150	382558	617	0.000390684	Hypophosphatemic rickets with hypercalciuria (a.r.)
SLC34A3	ENSG00000198569	renal	Creatinine	.	7.04766e-12	no	.	.	6.98557e-12	pLOF	gbvc	score	43	.	405	0.270398	0.0394307					182638	.	.	.	.	.	.	9	137230756	137236554	+	63	TRUE	FALSE	9:140127675_C_T	140125208	140127675	1.11e-21	PAV	3	-2467	T	C	150	382558	617	0.000390684	Hypophosphatemic rickets with hypercalciuria (a.r.)
SLC34A3	ENSG00000198569	renal	Cystatin C	.	8.20441e-12	no	.	.	8.06323e-12	pLOF	gbvc	score	43	.	405	0.287351	0.0420362					182719	.	.	.	.	.	.	9	137230756	137236554	+	63	TRUE	FALSE	9:140127675_C_T	140125208	140127675	3e-25	PAV	3	-2467	T	C	150	382558	617	0.000390684	Hypophosphatemic rickets with hypercalciuria (a.r.)
SLC34A3	ENSG00000198569	renal	Phosphate	.	1.05742e-11	yes	1.16225e-07	5.2874e-12	2.21119e-11	splice + pLOF	gbvc	RLRT	159	.	1337	-0.254613	0.0381678	0.000156032	0.000261084	22.6904	39.6996	167807	.	.	.	.	.	.	9	137230756	137236554	+	63	TRUE	FALSE	9:140127675_C_T	140125208	140127675	5.01e-15	PAV	3	-2467	T	C	150	382558	617	0.000390684	Hypophosphatemic rickets with hypercalciuria (a.r.)
SLC34A3	ENSG00000198569	renal	Cystatin C	.	2.53075e-11	yes	3.71133e-06	1.26538e-11	6.26992e-11	splice + pLOF	K	RLRT	166	.	1473	.	.	0.000266467	0.000185208	30.3555	42.1619	182719	0.144273	.	0	0	0	0	9	137230756	137236554	+	63	TRUE	FALSE	9:140127675_C_T	140125208	140127675	3e-25	PAV	3	-2467	T	C	150	382558	617	0.000390684	Hypophosphatemic rickets with hypercalciuria (a.r.)
SLC34A3	ENSG00000198569	renal	Cystatin C	.	3.13343e-11	yes	1.41504e-07	1.56689e-11	3.09373e-11	splice + pLOF	gbvc	RLRT	166	.	1473	0.210064	0.0318032	0.000141249	0.000234967	22.3429	38.847	182719	.	.	.	.	.	.	9	137230756	137236554	+	63	TRUE	FALSE	9:140127675_C_T	140125208	140127675	3e-25	PAV	3	-2467	T	C	150	382558	617	0.000390684	Hypophosphatemic rickets with hypercalciuria (a.r.)
SLC34A3	ENSG00000198569	renal	Phosphate	.	7.6806e-11	yes	4.42427e-05	3.8403e-11	1.38752e-10	splice + pLOF	K	RLRT	159	.	1337	.	.	0.000189761	0.000145049	28.7434	40.7985	167807	-0.110278	-0.355995	155	1	0	1	9	137230756	137236554	+	63	TRUE	FALSE	9:140127675_C_T	140125208	140127675	5.01e-15	PAV	3	-2467	T	C	150	382558	617	0.000390684	Hypophosphatemic rickets with hypercalciuria (a.r.)
SLC34A3	ENSG00000198569	renal	Urea	.	7.95642e-09	yes	7.32432e-05	3.97843e-09	7.36501e-09	miss + pLOF	gbvc	RLRT	224	129	1681	0.138593	0.0237516	8.08613e-05	0.000182756	11.9087	29.5176	182611	.	.	.	.	.	.	9	137230756	137236554	+	63	TRUE	FALSE	9:140127675_C_T	140125208	140127675	1.78e-12	PAV	3	-2467	T	C	150	382558	617	0.000390684	Hypophosphatemic rickets with hypercalciuria (a.r.)
SLC39A4	ENSG00000147804	liver	Alanine aminotransferase	-89654	5.52443e-18	no	.	.	2.0749e-18	rbp	K	RLRT	3	.	32	.	.	0.000380705		69.4369		182674	-1.45351	-1.52904	25	1	0	1	8	144409741	144416895	-	61	FALSE	FALSE	rs147998249	145642278	145732180	0	PAV	3	-89902	C	G	636	383306	0	0.0016565	Acrodermatitis enteropathica (a.r.)
SLC47A1	ENSG00000142494	renal	Creatinine	.	3.29149e-11	yes	1.64606e-11	8.46589e-08	2.1687e-11	splice + pLOF	gbvc	RLRT	151	.	1315	0.167427	0.0315221	0.000238492	0.000149995	39.5045	23.8694	182638	.	.	.	.	.	.	17	19495384	19579034	+	97	TRUE	TRUE	rs76578497	19398697	19308768	1.87e-22	NCV	3	89929	G	T	6739	377203	0	0.0175521
SLC47A1	ENSG00000142494	renal	Creatinine	.	1.16389e-09	yes	9.11098e-10	1.61081e-09	1.65186e-09	miss + pLOF	gbvc	RLRT	149	82	1285	0.137137	0.0232326	0.000193248	0.00018661	31.5348	30.2891	182638	.	.	.	.	.	.	17	19495384	19579034	+	97	TRUE	TRUE	rs76578497	19398697	19308768	1.87e-22	NCV	3	89929	G	T	6739	377203	0	0.0175521
SLC9A5	ENSG00000135740	cardiovascular	HDL cholesterol	.	4.98242e-10	yes	2.7364e-10	2.78026e-09	9.5654e-10	splice + pLOF	K	RLRT	98	.	287	.	.	9.76346e-05	0.000302055	17.7868	33.2798	168042	0.103366	-1.0674	29	1	0	1	16	67237682	67272191	+	89	TRUE	TRUE	rs1210978	67271585	67578396	2.81e-25	NCV	3	-306811	T	C	14297	369645	0	0.0372374
SLC9A5	ENSG00000135740	cardiovascular	Apolipoprotein A	.	3.92778e-09	yes	2.58915e-09	8.1323e-09	2.19223e-09	splice + pLOF	K	RLRT	97	.	284	.	.	0.000103706	0.00029903	16.4674	30.5774	167049	0.109031	-1.06124	29	1	0	1	16	67237682	67272191	+	89	TRUE	FALSE	rs1210978	67271585	67578396	8.41e-26	NCV	3	-306811	T	C	14297	369645	0	0.0372374
SLCO1B1	ENSG00000134538	liver	Total bilirubin	.	5.98663e-22	yes	7.77401e-12	2.99331e-22	5.65733e-18	miss + pLOF	gbvc	RLRT	188	109	1006	0.29298	0.0305353	0.000249285	0.000504101	41.3621	86.5147	181997	.	.	.	.	.	.	12	21131201	21239246	+	79	TRUE	TRUE	rs4149081	21284135	21378021	0	NCV	3	-93886	A	G	61756	322186	0	0.160847	Hyperbilirubinemia, Rotor type, digenic (Digenic recessive)
SLCO1B1	ENSG00000134538	liver	Total bilirubin	.	2.77556e-16	yes	3.30854e-12	1.01805e-16	6.80211e-12	splice + pLOF	gbvc	RLRT	113	.	828	0.35324	0.0429504	0.00025546	0.000369593	42.2418	62.4141	181997	.	.	.	.	.	.	12	21131201	21239246	+	79	TRUE	TRUE	rs4149081	21284135	21378021	0	NCV	3	-93886	A	G	61756	322186	0	0.160847	Hyperbilirubinemia, Rotor type, digenic (Digenic recessive)
SLCO1B1	ENSG00000134538	liver	Total bilirubin	.	7.21645e-16	yes	4.10065e-07	3.7529e-16	1.06738e-11	miss + pLOF	K	RLRT	188	109	1006	.	.	0.000253568	0.000444951	32.1392	64.5486	181997	0.185145	.	0	0	0	0	12	21131201	21239246	+	79	TRUE	TRUE	rs4149081	21284135	21378021	0	NCV	3	-93886	A	G	61756	322186	0	0.160847	Hyperbilirubinemia, Rotor type, digenic (Digenic recessive)
SLCO1B1	ENSG00000134538	liver	Direct bilirubin	.	1.83187e-15	yes	2.92174e-09	8.61036e-16	2.31515e-12	miss + pLOF	gbvc	RLRT	169	96	894	0.253534	0.032307	0.000214671	0.000393927	29.5904	56.453	154962	.	.	.	.	.	.	12	21131201	21239246	+	79	TRUE	TRUE	rs4149081	21284135	21378021	0	NCV	3	-93886	A	G	61756	322186	0	0.160847	Hyperbilirubinemia, Rotor type, digenic (Digenic recessive)
SLCO1B1	ENSG00000134538	liver	Total bilirubin	.	3.66374e-15	yes	2.57788e-12	1.80736e-15	9.35748e-11	splice + pLOF	K	RLRT	113	.	828	.	.	0.000278689	0.000848661	43.0749	60.1866	181997	0.245378	0.354119	236	0	1	1	12	21131201	21239246	+	79	TRUE	TRUE	rs4149081	21284135	21378021	0	NCV	3	-93886	A	G	61756	322186	0	0.160847	Hyperbilirubinemia, Rotor type, digenic (Digenic recessive)
SLCO1B1	ENSG00000134538	liver	Total bilirubin	.	1.41185e-11	no	.	.	7.52837e-07	pLOF	gbvc	score	51	.	362	0.334258	0.0494646					181997	.	.	.	.	.	.	12	21131201	21239246	+	79	TRUE	TRUE	rs4149081	21284135	21378021	0	NCV	3	-93886	A	G	61756	322186	0	0.160847	Hyperbilirubinemia, Rotor type, digenic (Digenic recessive)
SLCO1B1	ENSG00000134538	liver	Direct bilirubin	.	3.48166e-11	yes	1.34737e-08	1.74308e-11	9.58156e-08	splice + pLOF	gbvc	RLRT	110	.	753	0.292329	0.045011	0.000195971	0.000268164	26.6661	37.4324	154962	.	.	.	.	.	.	12	21131201	21239246	+	79	TRUE	TRUE	rs4149081	21284135	21378021	0	NCV	3	-93886	A	G	61756	322186	0	0.160847	Hyperbilirubinemia, Rotor type, digenic (Digenic recessive)
SLCO1B1	ENSG00000134538	liver	Direct bilirubin	.	8.62158e-10	yes	6.97805e-05	4.31082e-10	2.52653e-07	miss + pLOF	K	RLRT	169	96	894	.	.	0.000167073	0.000286664	18.3296	36.6476	154962	0.194129	.	0	0	0	0	12	21131201	21239246	+	79	TRUE	TRUE	rs4149081	21284135	21378021	0	NCV	3	-93886	A	G	61756	322186	0	0.160847	Hyperbilirubinemia, Rotor type, digenic (Digenic recessive)
SLCO1B1	ENSG00000134538	liver	Direct bilirubin	.	1.04816e-08	yes	1.13986e-07	5.49337e-09	6.29097e-06	splice + pLOF	K	RLRT	110	.	753	.	.	0.000196575	0.000480686	23.9551	30.4369	154962	0.201115	0.315239	219	0	1	1	12	21131201	21239246	+	79	TRUE	TRUE	rs4149081	21284135	21378021	0	NCV	3	-93886	A	G	61756	322186	0	0.160847	Hyperbilirubinemia, Rotor type, digenic (Digenic recessive)
SLCO1B3	ENSG00000111700	liver	Direct bilirubin	.	9.26356e-28	yes	2.26369e-24	4.63273e-28	8.64791e-23	miss + pLOF	gbvc	RLRT	187	105	1377	0.280815	0.0263613	0.000632008	0.000732248	92.6011	107.704	154962	.	.	.	.	.	.	12	20810701	20916911	+	78	TRUE	TRUE	rs4149081	20963635	21378021	0	NCV	3	-414386	A	G	61756	322186	0	0.160847	Hyperbilirubinemia, Rotor type, digenic (Digenic recessive)
SLCO1B3	ENSG00000111700	liver	Total bilirubin	.	2.41473e-21	yes	1.99209e-19	1.21473e-21	6.76557e-17	miss + pLOF	gbvc	RLRT	194	110	1549	0.232771	0.0246206	0.000433976	0.000489765	74.052	83.8698	181997	.	.	.	.	.	.	12	20810701	20916911	+	78	TRUE	TRUE	rs4149081	20963635	21378021	0	NCV	3	-414386	A	G	61756	322186	0	0.160847	Hyperbilirubinemia, Rotor type, digenic (Digenic recessive)
SLCO1B3	ENSG00000111700	liver	Direct bilirubin	.	7.1971e-21	yes	2.4255e-18	3.6039e-21	1.21924e-16	miss + pLOF	K	RLRT	187	105	1377	.	.	0.000550473	0.00103879	45.2081	86.6147	154962	0.184779	0.400656	311	0	2	2	12	20810701	20916911	+	78	TRUE	TRUE	rs4149081	20963635	21378021	0	NCV	3	-414386	A	G	61756	322186	0	0.160847	Hyperbilirubinemia, Rotor type, digenic (Digenic recessive)
SLCO1B3	ENSG00000111700	liver	Total bilirubin	.	8.04372e-18	yes	2.38546e-16	4.09296e-18	7.59726e-13	miss + pLOF	K	RLRT	194	110	1549	.	.	0.000357139	0.00070671	37.8041	73.5142	181997	0.170948	0.373243	337	0	2	2	12	20810701	20916911	+	78	TRUE	TRUE	rs4149081	20963635	21378021	0	NCV	3	-414386	A	G	61756	322186	0	0.160847	Hyperbilirubinemia, Rotor type, digenic (Digenic recessive)
SLCO1B3	ENSG00000111700	liver	Direct bilirubin	.	1.11143e-09	yes	3.79946e-05	5.55725e-10	2.10342e-07	splice + pLOF	K	RLRT	133	.	1137	.	.	0.000150286	0.000361964	16.4676	34.7355	154962	0.0752072	0.334603	214	0	1	1	12	20810701	20916911	+	78	TRUE	TRUE	rs4149081	20963635	21378021	0	NCV	3	-414386	A	G	61756	322186	0	0.160847	Hyperbilirubinemia, Rotor type, digenic (Digenic recessive)
SLCO1B3	ENSG00000111700	liver	Total bilirubin	.	2.43335e-09	yes	1.25475e-06	1.21785e-09	3.7836e-06	splice + pLOF	K	RLRT	142	.	1277	.	.	0.000151403	0.000502495	15.8506	34.0596	181997	-0.00830647	0.338151	229	0	1	1	12	20810701	20916911	+	78	TRUE	TRUE	rs4149081	20963635	21378021	0	NCV	3	-414386	A	G	61756	322186	0	0.160847	Hyperbilirubinemia, Rotor type, digenic (Digenic recessive)
SOD2	ENSG00000285441	cardiovascular	Lipoprotein A	-943436	6.68784e-09	no	.	.	1.30526e-09	rbp	K	RLRT	49	.	185	.	.	0.000352662		30.3868		146248	0.108933	1.0879	26	0	1	1	6	159679118	159762529	-	46	TRUE	FALSE	rs12207188	1.60175e+08	160331654	0	NCV	3	-156766	T	C	22888	361054	0	0.0596132
SPTA1	ENSG00000163554	diabetes	Glycated haemoglobin (HbA1c)	.	7.44889e-30	yes	1.49461e-13	3.72445e-30	8.08739e-29	miss + pLOF	K	RLRT	631	420	4216	.	.	0.000500453	0.000896585	70.0169	127.67	182493	0.012913	-0.414759	286	1	0	1	1	158610705	158686715	-	10	TRUE	TRUE	rs857721	158656504	158612548	2.76e-194	NCV	3	43956	A	T	100504	283438	0	0.261769	Spherocytosis, type 3 (a.r.); Elliptocytosis-2 (a.d.); Pyropoikilocytosis (a.r.)
SPTA1	ENSG00000163554	diabetes	Glycated haemoglobin (HbA1c)	.	3.35201e-22	no	.	.	8.63835e-22	pLOF	gbvc	score	78	.	146	-0.734943	0.0758326					182493	.	.	.	.	.	.	1	158610705	158686715	-	10	TRUE	TRUE	rs857721	158656504	158612548	2.76e-194	NCV	3	43956	A	T	100504	283438	0	0.261769	Spherocytosis, type 3 (a.r.); Elliptocytosis-2 (a.d.); Pyropoikilocytosis (a.r.)
SPTA1	ENSG00000163554	diabetes	Glycated haemoglobin (HbA1c)	.	1.30532e-19	yes	0.0736022	6.52659e-20	1	splice + pLOF	K	RLRT	242	.	1349	.	.	0.000285359	0.00027317	44.9649	80.8888	182493	-0.1712	-3.29319	9	3	0	3	1	158610705	158686715	-	10	TRUE	TRUE	rs857721	158656504	158612548	2.76e-194	NCV	3	43956	A	T	100504	283438	0	0.261769	Spherocytosis, type 3 (a.r.); Elliptocytosis-2 (a.d.); Pyropoikilocytosis (a.r.)
SYNJ2	ENSG00000078269	liver	Gamma glutamyltransferase	.	1.5505e-08	yes	3.28399e-06	7.77082e-09	1.03789e-08	miss + pLOF	gbvc	RLRT	434	285	3020	-0.0970458	0.0167596	0.000114447	0.000181101	17.5237	29.0143	182654	.	.	.	.	.	.	6	157981862	158099176	+	32	TRUE	FALSE	rs12528678	158402894	158398815	6.74e-17	NCV	3	4079	T	G	79111	304831	0	0.206049
TM6SF2	ENSG00000213996	cardiovascular	Triglycerides	.	3.09641e-13	yes	4.09047e-13	2.49099e-13	1.61704e-13	miss + pLOF	gbvc	RLRT	85	45	1392	-0.184181	0.0255098	0.000276174	0.000282202	46.1095	47.168	182586	.	.	.	.	.	.	19	19264363	19273391	-	113	TRUE	TRUE	rs58542926	19384199	19379549	1.1e-134	PAV	3	4650	T	C	28619	355323	0	0.0745399
TM6SF2	ENSG00000213996	cardiovascular	Cholesterol	.	9.27891e-09	yes	5.83528e-09	2.26393e-08	1.0574e-08	miss + pLOF	gbvc	RLRT	85	45	1392	-0.149735	0.0274674	0.000170479	0.000158397	27.4554	25.3235	182734	.	.	.	.	.	.	19	19264363	19273391	-	113	TRUE	TRUE	rs58542926	19384199	19379549	5.91e-259	PAV	3	4650	T	C	28619	355323	0	0.0745399
TM6SF2	ENSG00000213996	cardiovascular	Triglycerides	.	1.1662e-08	yes	1.06228e-08	1.29267e-08	6.14868e-09	miss + pLOF	K	RLRT	85	45	1392	.	.	0.000133153	0.00026615	15.1238	29.931	182586	-0.186615	.	0	0	0	0	19	19264363	19273391	-	113	TRUE	TRUE	rs58542926	19384199	19379549	1.1e-134	PAV	3	4650	T	C	28619	355323	0	0.0745399
TNFRSF13B	ENSG00000240505	renal	Total protein	.	1.62265e-12	yes	5.71764e-08	8.11286e-13	1.29807e-12	miss + pLOF	gbvc	RLRT	76	39	898	-0.237532	0.033528	0.000166599	0.000294588	24.4987	45.2685	167930	.	.	.	.	.	.	17	16929815	16972118	-	101	TRUE	TRUE	rs4273077	16875431	16849139	2.45e-146	NCV	3	26292	G	A	38073	345869	0	0.0991634	Immunodeficiency, common variable, 2 (a.d., a.r.); Immunoglobulin A deficiency 2
TNFRSF13B	ENSG00000240505	renal	Total protein	.	4.93028e-11	yes	1.61912e-07	2.46552e-11	1.47198e-11	miss + pLOF	K	RLRT	76	39	898	.	.	0.000176183	0.000343189	21.3704	42.8883	167930	0.0221349	.	0	0	0	0	17	16929815	16972118	-	101	TRUE	TRUE	rs4273077	16875431	16849139	2.45e-146	NCV	3	26292	G	A	38073	345869	0	0.0991634	Immunodeficiency, common variable, 2 (a.d., a.r.); Immunoglobulin A deficiency 2
TRPM8	ENSG00000144481	liver	Total bilirubin	.	6.49671e-10	yes	8.41697e-10	5.28988e-10	1.87682e-09	miss + pLOF	K	RLRT	263	152	1430	.	.	0.000329272	0.000786775	18.8874	36.617	181997	0.0648571	0.92905	22	0	1	1	2	233917372	234019522	+	17	TRUE	FALSE	rs2270854	234826017	234741401	0	NCV	3	84616	T	C	24421	359521	0	0.063606
UGT1A1	ENSG00000241635	liver	Total bilirubin	.	2.90219e-67	yes	1.77519e-57	1.4511e-67	2.56184e-61	miss + pLOF	K	RLRT	148	97	864	.	.	0.0012554	0.00246313	150.529	301.402	181997	0.50512	1.08155	212	0	7	7	2	233760247	233773299	+	15	TRUE	TRUE	rs10929302	234668893	234665782	0	NCV	3	3111	A	G	110486	273456	0	0.287767	Crigler-Najjar syndrome, type I (a.r.); [Bilirubin, serum level of, QTL1]; Hyperbilirubinemia, familial transient neonatal (a.r.); Crigler-Najjar syndrome, type II (a.r.); [Gilbert syndrome] (a.r.)
UGT1A1	ENSG00000241635	liver	Total bilirubin	.	4.23479e-61	yes	1.90627e-50	2.1174e-61	1.04194e-53	miss + pLOF	gbvc	RLRT	148	97	864	0.533026	0.0327717	0.00118357	0.00145349	209.131	257.775	181997	.	.	.	.	.	.	2	233760247	233773299	+	15	TRUE	TRUE	rs10929302	234668893	234665782	0	NCV	3	3111	A	G	110486	273456	0	0.287767	Crigler-Najjar syndrome, type I (a.r.); [Bilirubin, serum level of, QTL1]; Hyperbilirubinemia, familial transient neonatal (a.r.); Crigler-Najjar syndrome, type II (a.r.); [Gilbert syndrome] (a.r.)
UGT1A1	ENSG00000241635	liver	Direct bilirubin	.	9.88519e-45	yes	8.24173e-40	4.94262e-45	6.04252e-36	miss + pLOF	gbvc	RLRT	141	94	787	0.471786	0.0346548	0.00105521	0.00119484	157.641	179.006	154962	.	.	.	.	.	.	2	233760247	233773299	+	15	TRUE	TRUE	rs10929302	234668893	234665782	0	NCV	3	3111	A	G	110486	273456	0	0.287767	Crigler-Najjar syndrome, type I (a.r.); [Bilirubin, serum level of, QTL1]; Hyperbilirubinemia, familial transient neonatal (a.r.); Crigler-Najjar syndrome, type II (a.r.); [Gilbert syndrome] (a.r.)
UGT1A1	ENSG00000241635	liver	Direct bilirubin	.	2.55002e-42	yes	5.92243e-40	1.27776e-42	2.16803e-39	miss + pLOF	K	RLRT	141	94	787	.	.	0.00109248	0.00225542	92.1126	184.3	154962	0.489659	0.961662	60	0	3	3	2	233760247	233773299	+	15	TRUE	TRUE	rs10929302	234668893	234665782	0	NCV	3	3111	A	G	110486	273456	0	0.287767	Crigler-Najjar syndrome, type I (a.r.); [Bilirubin, serum level of, QTL1]; Hyperbilirubinemia, familial transient neonatal (a.r.); Crigler-Najjar syndrome, type II (a.r.); [Gilbert syndrome] (a.r.)
UGT1A1	ENSG00000241635	liver	Total bilirubin	.	2.77556e-16	yes	4.45137e-05	1.77338e-16	1.63099e-21	splice + pLOF	gbvc	RLRT	37	.	145	0.812834	0.0996133	8.59762e-05	0.000360562	12.8218	61.3735	181997	.	.	.	.	.	.	2	233760247	233773299	+	15	TRUE	TRUE	rs10929302	234668893	234665782	0	NCV	3	3111	A	G	110486	273456	0	0.287767	Crigler-Najjar syndrome, type I (a.r.); [Bilirubin, serum level of, QTL1]; Hyperbilirubinemia, familial transient neonatal (a.r.); Crigler-Najjar syndrome, type II (a.r.); [Gilbert syndrome] (a.r.)
UGT1A1	ENSG00000241635	liver	Total bilirubin	.	7.21645e-16	yes	2.79151e-05	4.05758e-16	3.93361e-24	splice + pLOF	K	RLRT	37	.	145	.	.	0.000229089	0.000710817	32.476	63.1116	181997	0.181297	.	0	0	0	0	2	233760247	233773299	+	15	TRUE	TRUE	rs10929302	234668893	234665782	0	NCV	3	3111	A	G	110486	273456	0	0.287767	Crigler-Najjar syndrome, type I (a.r.); [Bilirubin, serum level of, QTL1]; Hyperbilirubinemia, familial transient neonatal (a.r.); Crigler-Najjar syndrome, type II (a.r.); [Gilbert syndrome] (a.r.)
UGT1A1	ENSG00000241635	liver	Total bilirubin	.	1.23925e-13	no	.	.	1.03972e-12	pLOF	gbvc	score	22	.	78	0.787928	0.106281					181997	.	.	.	.	.	.	2	233760247	233773299	+	15	TRUE	TRUE	rs10929302	234668893	234665782	0	NCV	3	3111	A	G	110486	273456	0	0.287767	Crigler-Najjar syndrome, type I (a.r.); [Bilirubin, serum level of, QTL1]; Hyperbilirubinemia, familial transient neonatal (a.r.); Crigler-Najjar syndrome, type II (a.r.); [Gilbert syndrome] (a.r.)
UGT1A10	ENSG00000242515	liver	Total bilirubin	.	5.40698e-67	yes	4.45006e-41	2.70349e-67	2.29965e-67	miss + pLOF	K	RLRT	159	103	1657	.	.	0.00128147	0.00247241	150.167	300.153	181997	0.293852	1.19147	134	0	5	5	2	233636453	233773305	+	15	TRUE	TRUE	rs11683356	234545099	234545294	0	NCV	3	-195	A	G	12362	371580	0	0.0321976
UGT1A10	ENSG00000242515	liver	Direct bilirubin	.	3.16541e-45	yes	1.91348e-29	1.5827e-45	3.4698e-47	miss + pLOF	K	RLRT	154	102	1477	.	.	0.00114622	0.0023571	98.8299	197.574	154962	0.252015	0.961662	60	0	3	3	2	233636453	233773305	+	15	TRUE	TRUE	rs11683356	234545099	234545294	0	NCV	3	-195	A	G	12362	371580	0	0.0321976
UGT1A10	ENSG00000242515	liver	Total bilirubin	.	1.03176e-32	yes	6.58012e-13	5.1588e-33	5.29611e-35	miss + pLOF	gbvc	RLRT	159	103	1657	0.279946	0.0237076	0.000276113	0.000767535	45.9549	133.446	181997	.	.	.	.	.	.	2	233636453	233773305	+	15	TRUE	TRUE	rs11683356	234545099	234545294	0	NCV	3	-195	A	G	12362	371580	0	0.0321976
UGT1A10	ENSG00000242515	liver	Total bilirubin	.	1.23207e-30	yes	0.00071643	6.16036e-31	1.89284e-32	splice + pLOF	K	RLRT	63	.	623	.	.	0.000444533	0.00124509	66.4711	130.311	181997	0.0992374	.	0	0	0	0	2	233636453	233773305	+	15	TRUE	TRUE	rs11683356	234545099	234545294	0	NCV	3	-195	A	G	12362	371580	0	0.0321976
UGT1A10	ENSG00000242515	liver	Total bilirubin	.	5.0251e-30	no	.	.	4.40155e-32	pLOF	gbvc	score	26	.	403	0.532858	0.0467911					181997	.	.	.	.	.	.	2	233636453	233773305	+	15	TRUE	TRUE	rs11683356	234545099	234545294	0	NCV	3	-195	A	G	12362	371580	0	0.0321976
UGT1A10	ENSG00000242515	liver	Total bilirubin	.	9.27466e-29	yes	0.0269491	4.63733e-29	1.87923e-32	splice + pLOF	gbvc	RLRT	63	.	623	0.481665	0.0436418	2.06402e-05	0.000665652	2.36007	115.968	181997	.	.	.	.	.	.	2	233636453	233773305	+	15	TRUE	TRUE	rs11683356	234545099	234545294	0	NCV	3	-195	A	G	12362	371580	0	0.0321976
UGT1A10	ENSG00000242515	liver	Direct bilirubin	.	3.32602e-22	yes	4.90596e-09	1.66301e-22	5.6771e-22	miss + pLOF	gbvc	RLRT	154	102	1477	0.240352	0.0253391	0.00020922	0.000579639	28.6667	84.448	154962	.	.	.	.	.	.	2	233636453	233773305	+	15	TRUE	TRUE	rs11683356	234545099	234545294	0	NCV	3	-195	A	G	12362	371580	0	0.0321976
UGT1A10	ENSG00000242515	liver	Direct bilirubin	.	4.59454e-21	yes	0.00238773	2.29727e-21	6.36681e-22	splice + pLOF	K	RLRT	60	.	556	.	.	0.000377618	0.00181704	42.066	84.5269	154962	-0.0104976	.	0	0	0	0	2	233636453	233773305	+	15	TRUE	TRUE	rs11683356	234545099	234545294	0	NCV	3	-195	A	G	12362	371580	0	0.0321976
UGT1A10	ENSG00000242515	liver	Direct bilirubin	.	1.04577e-19	no	.	.	4.5555e-21	pLOF	gbvc	score	25	.	366	0.450282	0.0495552					154962	.	.	.	.	.	.	2	233636453	233773305	+	15	TRUE	TRUE	rs11683356	234545099	234545294	0	NCV	3	-195	A	G	12362	371580	0	0.0321976
UGT1A10	ENSG00000242515	liver	Direct bilirubin	.	4.24953e-19	yes	0.227817	2.12476e-19	3.85753e-20	splice + pLOF	gbvc	RLRT	60	.	556	0.399871	0.0463334	0	0.0004756	-7.567e-09	69.154	154962	.	.	.	.	.	.	2	233636453	233773305	+	15	TRUE	TRUE	rs11683356	234545099	234545294	0	NCV	3	-195	A	G	12362	371580	0	0.0321976
UGT1A3	ENSG00000243135	liver	Total bilirubin	.	7.76024e-46	yes	3.96681e-46	1.77546e-44	2.09397e-56	miss + pLOF	K	RLRT	170	104	1520	.	.	0.000882468	0.00234224	99.7509	194.769	181997	0.241255	1.06611	272	0	6	6	2	233729107	233773299	+	15	TRUE	TRUE	rs17868336	234637753	234638006	0	NCV	3	-253	G	A	18397	365545	0	0.0479161
UGT1A3	ENSG00000243135	liver	Direct bilirubin	.	2.02285e-30	yes	1.0261e-30	7.07059e-29	6.86712e-36	miss + pLOF	K	RLRT	165	103	1323	.	.	0.00080056	0.0021105	63.0643	121.643	154962	0.236123	0.823528	185	0	4	4	2	233729107	233773299	+	15	TRUE	TRUE	rs17868336	234637753	234638006	0	NCV	3	-253	G	A	18397	365545	0	0.0479161
UGT1A3	ENSG00000243135	liver	Direct bilirubin	.	2.7851e-17	yes	1.39268e-17	1.54469e-13	8.81395e-18	miss + pLOF	gbvc	RLRT	165	103	1323	0.194281	0.0269255	0.000444187	0.000332349	64.1416	47.1029	154962	.	.	.	.	.	.	2	233729107	233773299	+	15	TRUE	TRUE	rs17868336	234637753	234638006	0	NCV	3	-253	G	A	18397	365545	0	0.0479161
UGT1A3	ENSG00000243135	liver	Total bilirubin	.	3.8938e-17	yes	1.94696e-17	6.05531e-13	4.45767e-18	miss + pLOF	gbvc	RLRT	170	104	1520	0.178141	0.0249043	0.000385265	0.000277992	65.4502	46.2235	181997	.	.	.	.	.	.	2	233729107	233773299	+	15	TRUE	TRUE	rs17868336	234637753	234638006	0	NCV	3	-253	G	A	18397	365545	0	0.0479161
UGT1A4	ENSG00000244474	liver	Total bilirubin	.	1.98747e-35	yes	1.39291e-35	3.4676e-35	1.28296e-43	miss + pLOF	K	RLRT	176	113	1172	.	.	0.000685895	0.00161585	76.8195	151.936	181997	0.234529	1.19147	134	0	5	5	2	233718777	233773299	+	15	TRUE	TRUE	rs17868336	234627423	234638006	0	NCV	3	-10583	G	A	18397	365545	0	0.0479161
UGT1A4	ENSG00000244474	liver	Direct bilirubin	.	2.6033e-28	yes	1.41243e-28	1.65953e-27	5.84771e-34	miss + pLOF	K	RLRT	163	108	1018	.	.	0.000691553	0.00163881	58.7218	115.406	154962	0.21063	0.961662	60	0	3	3	2	233718777	233773299	+	15	TRUE	TRUE	rs17868336	234627423	234638006	0	NCV	3	-10583	G	A	18397	365545	0	0.0479161
UGT1A4	ENSG00000244474	liver	Total bilirubin	.	6.29496e-14	yes	1.65688e-13	3.88592e-14	6.55032e-15	miss + pLOF	gbvc	RLRT	176	113	1172	0.212593	0.0283079	0.000290155	0.000306426	48.5248	51.3593	181997	.	.	.	.	.	.	2	233718777	233773299	+	15	TRUE	TRUE	rs17868336	234627423	234638006	0	NCV	3	-10583	G	A	18397	365545	0	0.0479161
UGT1A4	ENSG00000244474	liver	Direct bilirubin	.	3.11925e-11	yes	4.21129e-11	2.47695e-11	1.11826e-11	miss + pLOF	gbvc	RLRT	163	108	1018	0.200399	0.0306482	0.000265594	0.000271335	37.1772	37.9934	154962	.	.	.	.	.	.	2	233718777	233773299	+	15	TRUE	TRUE	rs17868336	234627423	234638006	0	NCV	3	-10583	G	A	18397	365545	0	0.0479161
UGT1A5	ENSG00000240224	liver	Total bilirubin	.	5.2714e-52	yes	8.83706e-50	2.64359e-52	2.62681e-62	miss + pLOF	K	RLRT	161	103	1095	.	.	0.000941789	0.00195432	115.692	230.896	181997	0.294673	1.07812	215	0	6	6	2	233712991	233773299	+	15	TRUE	TRUE	rs17868336	234621637	234638006	0	NCV	3	-16369	G	A	18397	365545	0	0.0479161
UGT1A5	ENSG00000240224	liver	Direct bilirubin	.	9.28083e-36	yes	7.74695e-36	1.15721e-35	9.58114e-41	miss + pLOF	K	RLRT	155	101	980	.	.	0.000899888	0.00191678	76.743	152.56	154962	0.273613	0.961662	60	0	3	3	2	233712991	233773299	+	15	TRUE	TRUE	rs17868336	234621637	234638006	0	NCV	3	-16369	G	A	18397	365545	0	0.0479161
UGT1A5	ENSG00000240224	liver	Total bilirubin	.	1.21578e-26	yes	8.47875e-23	6.07931e-27	1.18076e-29	miss + pLOF	gbvc	RLRT	161	103	1095	0.316624	0.0298242	0.000514984	0.000617412	88.6553	106.948	181997	.	.	.	.	.	.	2	233712991	233773299	+	15	TRUE	TRUE	rs17868336	234621637	234638006	0	NCV	3	-16369	G	A	18397	365545	0	0.0479161
UGT1A5	ENSG00000240224	liver	Direct bilirubin	.	3.17671e-21	yes	1.53282e-19	1.60499e-21	1.23988e-22	miss + pLOF	gbvc	RLRT	155	101	980	0.294514	0.0317937	0.000497914	0.000550728	72.336	80.3333	154962	.	.	.	.	.	.	2	233712991	233773299	+	15	TRUE	TRUE	rs17868336	234621637	234638006	0	NCV	3	-16369	G	A	18397	365545	0	0.0479161
UGT1A6	ENSG00000167165	liver	Total bilirubin	.	1.54435e-48	yes	1.9929e-43	7.7218e-49	7.00771e-47	miss + pLOF	K	RLRT	141	90	854	.	.	0.000843189	0.00171694	107.121	214.896	181997	0.363362	1.19147	134	0	5	5	2	233691606	233773300	+	15	TRUE	TRUE	rs1112310	234600252	234567916	0	NCV	3	32336	T	G	100602	283340	0	0.262024
UGT1A6	ENSG00000167165	liver	Total bilirubin	.	2.74869e-34	yes	6.26773e-28	1.37435e-34	1.12678e-29	miss + pLOF	gbvc	RLRT	141	90	854	0.397723	0.0328742	0.000638429	0.000802241	110.94	140.326	181997	.	.	.	.	.	.	2	233691606	233773300	+	15	TRUE	TRUE	rs1112310	234600252	234567916	0	NCV	3	32336	T	G	100602	283340	0	0.262024
UGT1A6	ENSG00000167165	liver	Direct bilirubin	.	1.28498e-30	yes	1.23728e-29	6.77679e-31	1.81111e-27	miss + pLOF	K	RLRT	135	89	765	.	.	0.000749735	0.0016121	65.0975	130.833	154962	0.35095	0.961662	60	0	3	3	2	233691606	233773300	+	15	TRUE	TRUE	rs1112310	234600252	234567916	0	NCV	3	32336	T	G	100602	283340	0	0.262024
UGT1A6	ENSG00000167165	liver	Direct bilirubin	.	2.28302e-27	yes	4.06552e-24	1.14183e-27	3.88927e-23	miss + pLOF	gbvc	RLRT	135	89	765	0.369898	0.0349804	0.000622862	0.00071835	91.5328	106.062	154962	.	.	.	.	.	.	2	233691606	233773300	+	15	TRUE	TRUE	rs1112310	234600252	234567916	0	NCV	3	32336	T	G	100602	283340	0	0.262024
UGT1A6	ENSG00000167165	liver	Total bilirubin	.	2.03403e-10	yes	3.69657e-05	1.01702e-10	7.52363e-09	splice + pLOF	K	RLRT	54	.	266	.	.	0.000186205	0.000596594	20.7542	38.8652	181997	0.0111576	.	0	0	0	0	2	233691606	233773300	+	15	TRUE	TRUE	rs1112310	234600252	234567916	0	NCV	3	32336	T	G	100602	283340	0	0.262024
UGT1A7	ENSG00000244122	liver	Total bilirubin	.	1.06687e-46	yes	7.38558e-47	1.92069e-46	1.68024e-41	miss + pLOF	K	RLRT	172	107	1315	.	.	0.000801528	0.00181196	102.573	203.839	181997	0.259097	1.06902	301	0	6	6	2	233681937	233773299	+	15	TRUE	TRUE	rs1112310	234590583	234567916	0	NCV	3	22667	T	G	100602	283340	0	0.262024
UGT1A7	ENSG00000244122	liver	Direct bilirubin	.	6.93789e-34	yes	3.72812e-34	4.98985e-33	1.812e-28	miss + pLOF	K	RLRT	166	104	1169	.	.	0.00081587	0.00185202	71.1043	140.55	154962	0.297173	0.819695	210	0	4	4	2	233681937	233773299	+	15	TRUE	TRUE	rs1112310	234590583	234567916	0	NCV	3	22667	T	G	100602	283340	0	0.262024
UGT1A7	ENSG00000244122	liver	Total bilirubin	.	1.14961e-28	yes	1.19379e-28	1.10858e-28	4.56945e-25	miss + pLOF	gbvc	RLRT	172	107	1315	0.291368	0.0265581	0.000657292	0.000660781	114.072	114.532	181997	.	.	.	.	.	.	2	233681937	233773299	+	15	TRUE	TRUE	rs1112310	234590583	234567916	0	NCV	3	22667	T	G	100602	283340	0	0.262024
UGT1A7	ENSG00000244122	liver	Direct bilirubin	.	3.1402e-24	yes	2.30623e-24	4.91899e-24	4.52684e-21	miss + pLOF	gbvc	RLRT	166	104	1169	0.278842	0.028394	0.000631436	0.000620606	92.5671	90.8429	154962	.	.	.	.	.	.	2	233681937	233773299	+	15	TRUE	TRUE	rs1112310	234590583	234567916	0	NCV	3	22667	T	G	100602	283340	0	0.262024
UGT1A8	ENSG00000242366	liver	Total bilirubin	.	2.05742e-37	yes	5.01794e-35	1.03082e-37	1.73352e-36	miss + pLOF	K	RLRT	151	105	793	.	.	0.00060115	0.00123955	81.771	163.579	181997	0.248756	1.19147	134	0	5	5	2	233617644	233773310	+	15	TRUE	TRUE	rs1377460	234526290	234536637	0	NCV	3	-10347	A	G	75113	308829	0	0.195636
UGT1A8	ENSG00000242366	liver	Direct bilirubin	.	4.53107e-25	yes	9.60761e-25	2.9646e-25	1.55823e-25	miss + pLOF	K	RLRT	143	101	698	.	.	0.000536521	0.00113619	52.7125	105.165	154962	0.24211	0.961662	60	0	3	3	2	233617644	233773310	+	15	TRUE	TRUE	rs11683356	234526290	234545294	0	NCV	3	-19004	A	G	12362	371580	0	0.0321976
UGT1A8	ENSG00000242366	liver	Total bilirubin	.	1.42726e-21	yes	5.26609e-18	7.13728e-22	4.86765e-21	miss + pLOF	gbvc	RLRT	151	105	793	0.323079	0.0339801	0.000398239	0.000493269	67.903	84.8738	181997	.	.	.	.	.	.	2	233617644	233773310	+	15	TRUE	TRUE	rs1377460	234526290	234536637	0	NCV	3	-10347	A	G	75113	308829	0	0.195636
UGT1A8	ENSG00000242366	liver	Direct bilirubin	.	1.32822e-17	yes	9.16058e-16	6.68846e-18	1.17968e-18	miss + pLOF	gbvc	RLRT	143	101	698	0.306623	0.0365178	0.000393223	0.000450493	56.5492	65.2309	154962	.	.	.	.	.	.	2	233617644	233773310	+	15	TRUE	TRUE	rs11683356	234526290	234545294	0	NCV	3	-19004	A	G	12362	371580	0	0.0321976
UGT1A9	ENSG00000241119	liver	Total bilirubin	.	2.9805e-52	yes	1.44956e-48	1.4904e-52	8.7586e-44	miss + pLOF	K	RLRT	163	109	1338	.	.	0.000978484	0.00205319	115.997	232.045	181997	0.292835	0.884851	476	1	6	7	2	233671897	233773300	+	15	TRUE	TRUE	rs1112310	234580543	234567916	0	NCV	3	12627	T	G	100602	283340	0	0.262024
UGT1A9	ENSG00000241119	liver	Direct bilirubin	.	6.64182e-31	yes	9.37174e-31	5.14354e-31	2.25405e-24	miss + pLOF	K	RLRT	157	107	1162	.	.	0.000880595	0.00190902	65.9855	131.378	154962	0.294837	0.961662	60	0	3	3	2	233671897	233773300	+	15	TRUE	TRUE	rs1112310	234580543	234567916	0	NCV	3	12627	T	G	100602	283340	0	0.262024
UGT1A9	ENSG00000241119	liver	Total bilirubin	.	6.31601e-21	yes	3.35139e-16	3.15803e-21	9.63242e-23	miss + pLOF	gbvc	RLRT	163	109	1338	0.249285	0.0266406	0.00035582	0.00047927	60.1175	82.0663	181997	.	.	.	.	.	.	2	233671897	233773300	+	15	TRUE	TRUE	rs1112310	234580543	234567916	0	NCV	3	12627	T	G	100602	283340	0	0.262024
UGT1A9	ENSG00000241119	liver	Direct bilirubin	.	2.31002e-18	yes	1.73629e-16	1.16336e-18	8.80584e-19	miss + pLOF	gbvc	RLRT	157	107	1162	0.247459	0.0288224	0.000414283	0.000472799	59.5636	68.3962	154962	.	.	.	.	.	.	2	233671897	233773300	+	15	TRUE	TRUE	rs1112310	234580543	234567916	0	NCV	3	12627	T	G	100602	283340	0	0.262024
USP40	ENSG00000085982	liver	Total bilirubin	.	7.36946e-19	yes	4.75046e-19	1.64246e-18	2.44249e-15	miss + pLOF	K	RLRT	315	190	2221	.	.	0.000452479	0.00107855	38.6404	75.3279	181997	-0.0716357	0.164807	432	1	1	2	2	233475519	233566782	-	21	TRUE	TRUE	rs62192778	234475427	234475415	0	NCV	3	12	A	G	58942	325000	0	0.153518
USP40	ENSG00000085982	liver	Direct bilirubin	.	2.48025e-11	yes	1.42023e-11	9.77941e-11	1.40702e-07	miss + pLOF	K	RLRT	296	182	1867	.	.	0.000258231	0.000594418	21.094	39.528	154962	-0.0762984	-0.26079	302	1	0	1	2	233475519	233566782	-	21	TRUE	TRUE	rs62192778	234475427	234475415	0	NCV	3	12	A	G	58942	325000	0	0.153518
ZNF12	ENSG00000164631	hormonal	IGF-1	.	6.11461e-09	yes	1.68067e-05	3.05786e-09	8.94103e-09	miss + pLOF	K	RLRT	91	64	263	.	.	0.000313572	0.000645208	15.848	32.4776	181758	0.291682	.	0	0	0	0	7	6688432	6706947	-	51	TRUE	FALSE	rs13224671	6746577	6736332	3.5e-17	NCV	3	10245	T	C	23130	360812	0	0.0602435

## Sheet: RLRT null distributions
effect	test_type	pheno	mixture	dof	scale
miss	K	Alanine aminotransferase	0.401733	0.928452	0.990401
miss	gbvc	Alanine aminotransferase	0.317184	0.745255	0.971209
miss	K	Albumin	0.399805	0.930804	0.991001
miss	gbvc	Albumin	0.319595	0.761646	0.942211
miss	K	Alkaline phosphatase	0.401459	0.965285	0.97474
miss	gbvc	Alkaline phosphatase	0.318292	0.818021	0.915322
miss	K	Apolipoprotein A	0.402024	0.927082	0.996436
miss	gbvc	Apolipoprotein A	0.317407	0.80398	0.912021
miss	K	Apolipoprotein B	0.401475	0.946203	0.981844
miss	gbvc	Apolipoprotein B	0.318306	0.805157	0.913762
miss	K	Aspartate aminotransferase	0.401653	0.961644	0.973985
miss	gbvc	Aspartate aminotransferase	0.317165	0.763732	0.956685
miss	K	C-reactive protein	0.400834	0.945117	0.977837
miss	gbvc	C-reactive protein	0.317267	0.783826	0.933965
miss	K	Calcium	0.402056	0.918324	1.00448
miss	gbvc	Calcium	0.317974	0.773919	0.942867
miss	K	Cholesterol	0.40223	0.91422	1.0018
miss	gbvc	Cholesterol	0.318341	0.824688	0.891025
miss	K	Creatinine	0.399656	0.952914	0.982577
miss	gbvc	Creatinine	0.317311	0.790883	0.921514
miss	K	Cystatin C	0.401603	0.964875	0.971766
miss	gbvc	Cystatin C	0.318092	0.801081	0.921102
miss	K	Direct bilirubin	0.400776	0.981109	0.964156
miss	gbvc	Direct bilirubin	0.317093	0.809312	0.92289
miss	K	Gamma glutamyltransferase	0.402486	0.922225	0.998792
miss	gbvc	Gamma glutamyltransferase	0.318518	0.744307	0.956522
miss	K	Glucose	0.401428	0.94911	0.981088
miss	gbvc	Glucose	0.318606	0.777203	0.936634
miss	K	Glycated haemoglobin (HbA1c)	0.401165	0.946435	0.984189
miss	gbvc	Glycated haemoglobin (HbA1c)	0.316744	0.775359	0.938188
miss	K	HDL cholesterol	0.402548	0.950007	0.981734
miss	gbvc	HDL cholesterol	0.318608	0.813461	0.914747
miss	K	IGF-1	0.401374	0.949834	0.981516
miss	gbvc	IGF-1	0.317655	0.818923	0.903068
miss	K	LDL direct	0.402025	0.917035	1.00065
miss	gbvc	LDL direct	0.317325	0.825563	0.895953
miss	K	Lipoprotein A	0.401631	0.967108	0.961284
miss	gbvc	Lipoprotein A	0.319996	0.752488	0.951951
miss	K	Oestradiol	0.40645	0.966421	0.962477
miss	gbvc	Oestradiol	0.318019	0.793632	0.927276
miss	K	Phosphate	0.402188	0.989125	0.952153
miss	gbvc	Phosphate	0.318071	0.777299	0.92905
miss	K	Rheumatoid factor	0.40276	0.946591	0.970032
miss	gbvc	Rheumatoid factor	0.316369	0.871574	0.86818
miss	K	SHBG	0.40152	0.902833	1.00924
miss	gbvc	SHBG	0.317081	0.758768	0.951907
miss	K	Testosterone	0.400119	0.935869	0.994417
miss	gbvc	Testosterone	0.318013	0.798113	0.934027
miss	K	Total bilirubin	0.402052	0.940841	0.992051
miss	gbvc	Total bilirubin	0.317877	0.769525	0.954009
miss	K	Total protein	0.399572	0.920364	1.0044
miss	gbvc	Total protein	0.315582	0.767692	0.938043
miss	K	Triglycerides	0.402513	0.93724	0.986489
miss	gbvc	Triglycerides	0.317656	0.771045	0.93898
miss	K	Urate	0.402421	0.960232	0.972742
miss	gbvc	Urate	0.316836	0.795832	0.924306
miss	K	Urea	0.400765	0.915712	1.00348
miss	gbvc	Urea	0.317982	0.791909	0.934768
miss	K	Vitamin D	0.403457	1.00505	0.942222
miss	gbvc	Vitamin D	0.315821	0.771172	0.925298
miss + pLOF	K	Alanine aminotransferase	0.395699	0.939203	0.976667
miss + pLOF	gbvc	Alanine aminotransferase	0.31749	0.735051	0.976439
miss + pLOF	K	Albumin	0.395192	0.951654	0.982471
miss + pLOF	gbvc	Albumin	0.320548	0.759513	0.945187
miss + pLOF	K	Alkaline phosphatase	0.39318	0.97436	0.970829
miss + pLOF	gbvc	Alkaline phosphatase	0.318044	0.828108	0.905849
miss + pLOF	K	Apolipoprotein A	0.395597	0.920504	0.987973
miss + pLOF	gbvc	Apolipoprotein A	0.317805	0.832533	0.891117
miss + pLOF	K	Apolipoprotein B	0.394205	0.904113	1.00353
miss + pLOF	gbvc	Apolipoprotein B	0.318349	0.788353	0.92788
miss + pLOF	K	Aspartate aminotransferase	0.392816	0.978971	0.949564
miss + pLOF	gbvc	Aspartate aminotransferase	0.316992	0.763185	0.959139
miss + pLOF	K	C-reactive protein	0.394304	0.935525	0.981981
miss + pLOF	gbvc	C-reactive protein	0.31736	0.766971	0.945752
miss + pLOF	K	Calcium	0.393829	0.947467	0.988539
miss + pLOF	gbvc	Calcium	0.317869	0.758107	0.958969
miss + pLOF	K	Cholesterol	0.393531	0.932263	0.985238
miss + pLOF	gbvc	Cholesterol	0.318618	0.81362	0.899718
miss + pLOF	K	Creatinine	0.392633	0.962963	0.96405
miss + pLOF	gbvc	Creatinine	0.317538	0.800465	0.913139
miss + pLOF	K	Cystatin C	0.39122	0.928553	0.99164
miss + pLOF	gbvc	Cystatin C	0.317792	0.799445	0.924712
miss + pLOF	K	Direct bilirubin	0.39417	0.919959	0.997003
miss + pLOF	gbvc	Direct bilirubin	0.31682	0.812101	0.919277
miss + pLOF	K	Gamma glutamyltransferase	0.395779	0.944335	0.987873
miss + pLOF	gbvc	Gamma glutamyltransferase	0.317704	0.726334	0.97551
miss + pLOF	K	Glucose	0.39332	0.924809	0.992801
miss + pLOF	gbvc	Glucose	0.31826	0.775566	0.939288
miss + pLOF	K	Glycated haemoglobin (HbA1c)	0.392413	0.939617	0.997731
miss + pLOF	gbvc	Glycated haemoglobin (HbA1c)	0.317007	0.80016	0.920699
miss + pLOF	K	HDL cholesterol	0.39527	0.893056	1.01631
miss + pLOF	gbvc	HDL cholesterol	0.319748	0.833994	0.90098
miss + pLOF	K	IGF-1	0.392941	0.941155	0.982726
miss + pLOF	gbvc	IGF-1	0.317574	0.817053	0.903148
miss + pLOF	K	LDL direct	0.393387	0.896235	1.00662
miss + pLOF	gbvc	LDL direct	0.317687	0.805334	0.909109
miss + pLOF	K	Lipoprotein A	0.393095	0.976849	0.949154
miss + pLOF	gbvc	Lipoprotein A	0.320465	0.756453	0.94933
miss + pLOF	K	Oestradiol	0.395871	0.926036	0.991461
miss + pLOF	gbvc	Oestradiol	0.3181	0.796551	0.928306
miss + pLOF	K	Phosphate	0.393815	0.917036	1.00234
miss + pLOF	gbvc	Phosphate	0.317713	0.795476	0.916241
miss + pLOF	K	Rheumatoid factor	0.397721	0.897143	1.00159
miss + pLOF	gbvc	Rheumatoid factor	0.317088	0.87695	0.864227
miss + pLOF	K	SHBG	0.394593	0.932927	0.99102
miss + pLOF	gbvc	SHBG	0.317473	0.744235	0.963199
miss + pLOF	K	Testosterone	0.394395	0.945343	0.986767
miss + pLOF	gbvc	Testosterone	0.317655	0.794843	0.936187
miss + pLOF	K	Total bilirubin	0.393994	0.918043	1.00736
miss + pLOF	gbvc	Total bilirubin	0.3175	0.764702	0.95696
miss + pLOF	K	Total protein	0.394391	0.897991	1.01578
miss + pLOF	gbvc	Total protein	0.316475	0.759331	0.949139
miss + pLOF	K	Triglycerides	0.393824	0.903213	0.995158
miss + pLOF	gbvc	Triglycerides	0.317966	0.769848	0.942046
miss + pLOF	K	Urate	0.392597	0.9394	0.976436
miss + pLOF	gbvc	Urate	0.317368	0.778579	0.933148
miss + pLOF	K	Urea	0.393994	0.947489	0.969841
miss + pLOF	gbvc	Urea	0.317667	0.786295	0.94154
miss + pLOF	K	Vitamin D	0.393969	1.00931	0.935545
miss + pLOF	gbvc	Vitamin D	0.315859	0.765013	0.934102
rbp	K	Alanine aminotransferase	0.36997	0.919389	0.960808
rbp	K	Albumin	0.368321	0.870701	0.994001
rbp	K	Alkaline phosphatase	0.368386	0.896122	0.971823
rbp	K	Apolipoprotein A	0.36536	0.905859	0.957293
rbp	K	Apolipoprotein B	0.369724	0.848777	1.00893
rbp	K	Aspartate aminotransferase	0.36801	0.951344	0.927022
rbp	K	C-reactive protein	0.369661	0.924549	0.953925
rbp	K	Calcium	0.369314	0.888311	0.984995
rbp	K	Cholesterol	0.369547	0.901052	0.967838
rbp	K	Creatinine	0.370309	0.932468	0.949285
rbp	K	Cystatin C	0.369692	0.919964	0.963739
rbp	K	Direct bilirubin	0.368262	0.930242	0.956843
rbp	K	Gamma glutamyltransferase	0.367341	0.889259	0.978002
rbp	K	Glucose	0.369859	0.90436	0.976934
rbp	K	Glycated haemoglobin (HbA1c)	0.371552	0.876863	0.989356
rbp	K	HDL cholesterol	0.368774	0.959173	0.933246
rbp	K	IGF-1	0.370628	0.893155	0.974313
rbp	K	LDL direct	0.369571	0.92785	0.9625
rbp	K	Lipoprotein A	0.36827	0.896088	0.97434
rbp	K	Oestradiol	0.368804	0.935032	0.928819
rbp	K	Phosphate	0.368134	0.893465	0.972123
rbp	K	Rheumatoid factor	0.361932	0.864421	0.973892
rbp	K	SHBG	0.36914	0.862459	0.989005
rbp	K	Testosterone	0.371606	0.863286	0.992124
rbp	K	Total bilirubin	0.370586	0.897279	0.981183
rbp	K	Total protein	0.368123	0.921945	0.971774
rbp	K	Triglycerides	0.36828	0.885323	0.988839
rbp	K	Urate	0.368707	0.913283	0.971521
rbp	K	Urea	0.370301	0.869399	0.987767
rbp	K	Vitamin D	0.367884	0.837039	1.0161
splice	K	Alanine aminotransferase	0.388685	0.881118	1.00588
splice	gbvc	Alanine aminotransferase	0.318401	0.82788	0.901293
splice	K	Albumin	0.388496	0.929709	0.971966
splice	gbvc	Albumin	0.318515	0.753997	0.953045
splice	K	Alkaline phosphatase	0.386779	0.970068	0.960359
splice	gbvc	Alkaline phosphatase	0.317033	0.801039	0.92196
splice	K	Apolipoprotein A	0.386054	0.902745	0.993524
splice	gbvc	Apolipoprotein A	0.317949	0.705821	0.993912
splice	K	Apolipoprotein B	0.387578	0.875999	1.01202
splice	gbvc	Apolipoprotein B	0.317069	0.7926	0.923597
splice	K	Aspartate aminotransferase	0.388235	0.871097	1.013
splice	gbvc	Aspartate aminotransferase	0.316585	0.835781	0.89467
splice	K	C-reactive protein	0.388437	0.924612	0.981341
splice	gbvc	C-reactive protein	0.316623	0.778288	0.934794
splice	K	Calcium	0.389919	0.919884	0.980344
splice	gbvc	Calcium	0.318409	0.832632	0.901014
splice	K	Cholesterol	0.387476	0.902439	0.988522
splice	gbvc	Cholesterol	0.316694	0.839909	0.896131
splice	K	Creatinine	0.387303	0.911649	0.990345
splice	gbvc	Creatinine	0.317259	0.769018	0.943063
splice	K	Cystatin C	0.386943	0.921344	0.977881
splice	gbvc	Cystatin C	0.318458	0.823905	0.905378
splice	K	Direct bilirubin	0.386141	0.965672	0.947986
splice	gbvc	Direct bilirubin	0.317618	0.788487	0.919178
splice	K	Gamma glutamyltransferase	0.386237	0.92294	0.978053
splice	gbvc	Gamma glutamyltransferase	0.316843	0.763387	0.939828
splice	K	Glucose	0.388042	0.94752	0.964845
splice	gbvc	Glucose	0.317754	0.776278	0.931056
splice	K	Glycated haemoglobin (HbA1c)	0.387916	0.944983	0.966323
splice	gbvc	Glycated haemoglobin (HbA1c)	0.316853	0.789135	0.921145
splice	K	HDL cholesterol	0.386972	1.01065	0.93487
splice	gbvc	HDL cholesterol	0.316736	0.772657	0.938157
splice	K	IGF-1	0.386891	0.876075	1.0083
splice	gbvc	IGF-1	0.317748	0.80596	0.926878
splice	K	LDL direct	0.386485	0.868248	1.01814
splice	gbvc	LDL direct	0.317142	0.797272	0.931074
splice	K	Lipoprotein A	0.387391	0.936668	0.966803
splice	gbvc	Lipoprotein A	0.315543	0.784658	0.926865
splice	K	Oestradiol	0.386253	0.898082	0.995072
splice	gbvc	Oestradiol	0.317469	0.80334	0.923567
splice	K	Phosphate	0.387239	0.946664	0.967219
splice	gbvc	Phosphate	0.316712	0.817202	0.907188
splice	K	Rheumatoid factor	0.381737	0.925066	0.955175
splice	gbvc	Rheumatoid factor	0.318381	0.772821	0.92866
splice	K	SHBG	0.38735	0.911537	0.97921
splice	gbvc	SHBG	0.319466	0.696017	1.01542
splice	K	Testosterone	0.388315	0.987911	0.936112
splice	gbvc	Testosterone	0.316256	0.790855	0.9144
splice	K	Total bilirubin	0.38567	0.936427	0.968392
splice	gbvc	Total bilirubin	0.319145	0.806693	0.933791
splice	K	Total protein	0.387167	0.907435	0.984293
splice	gbvc	Total protein	0.318358	0.767462	0.937597
splice	K	Triglycerides	0.387553	0.939231	0.973561
splice	gbvc	Triglycerides	0.317801	0.788441	0.930524
splice	K	Urate	0.385914	0.885601	1.00373
splice	gbvc	Urate	0.317361	0.775295	0.951582
splice	K	Urea	0.387062	0.903583	0.993476
splice	gbvc	Urea	0.318432	0.738084	0.962036
splice	K	Vitamin D	0.384396	0.945233	0.966091
splice	gbvc	Vitamin D	0.318282	0.77142	0.942117
splice + pLOF	K	Alanine aminotransferase	0.347842	0.916248	0.960651
splice + pLOF	gbvc	Alanine aminotransferase	0.318424	0.810782	0.905141
splice + pLOF	K	Albumin	0.345623	0.90478	0.977142
splice + pLOF	gbvc	Albumin	0.317816	0.735356	0.969468
splice + pLOF	K	Alkaline phosphatase	0.348399	0.874996	0.992095
splice + pLOF	gbvc	Alkaline phosphatase	0.317905	0.804219	0.910389
splice + pLOF	K	Apolipoprotein A	0.34647	0.8641	1.00144
splice + pLOF	gbvc	Apolipoprotein A	0.317763	0.676904	1.02515
splice + pLOF	K	Apolipoprotein B	0.348079	0.788023	1.06647
splice + pLOF	gbvc	Apolipoprotein B	0.316238	0.799925	0.911192
splice + pLOF	K	Aspartate aminotransferase	0.34709	0.889097	0.985828
splice + pLOF	gbvc	Aspartate aminotransferase	0.316122	0.83935	0.891677
splice + pLOF	K	C-reactive protein	0.349757	0.827282	1.02616
splice + pLOF	gbvc	C-reactive protein	0.315801	0.749017	0.954191
splice + pLOF	K	Calcium	0.346253	0.821973	1.03762
splice + pLOF	gbvc	Calcium	0.317675	0.809825	0.912251
splice + pLOF	K	Cholesterol	0.347802	0.877906	0.990775
splice + pLOF	gbvc	Cholesterol	0.316427	0.834445	0.90149
splice + pLOF	K	Creatinine	0.344989	0.901984	0.966492
splice + pLOF	gbvc	Creatinine	0.317706	0.779486	0.938344
splice + pLOF	K	Cystatin C	0.345439	0.903825	0.973807
splice + pLOF	gbvc	Cystatin C	0.318392	0.797657	0.921603
splice + pLOF	K	Direct bilirubin	0.346605	0.899639	0.967235
splice + pLOF	gbvc	Direct bilirubin	0.318774	0.843628	0.887103
splice + pLOF	K	Gamma glutamyltransferase	0.346882	0.920495	0.972118
splice + pLOF	gbvc	Gamma glutamyltransferase	0.316814	0.80295	0.916843
splice + pLOF	K	Glucose	0.34726	0.839607	1.01829
splice + pLOF	gbvc	Glucose	0.318466	0.793291	0.918427
splice + pLOF	K	Glycated haemoglobin (HbA1c)	0.347209	0.84199	1.00557
splice + pLOF	gbvc	Glycated haemoglobin (HbA1c)	0.316395	0.801958	0.928637
splice + pLOF	K	HDL cholesterol	0.347254	0.835303	1.025
splice + pLOF	gbvc	HDL cholesterol	0.315887	0.742852	0.960302
splice + pLOF	K	IGF-1	0.347555	0.922861	0.959571
splice + pLOF	gbvc	IGF-1	0.318926	0.788425	0.946848
splice + pLOF	K	LDL direct	0.347028	0.80049	1.05702
splice + pLOF	gbvc	LDL direct	0.316875	0.832202	0.895999
splice + pLOF	K	Lipoprotein A	0.349099	0.88526	0.979855
splice + pLOF	gbvc	Lipoprotein A	0.31518	0.794526	0.919216
splice + pLOF	K	Oestradiol	0.351452	0.87218	1.00938
splice + pLOF	gbvc	Oestradiol	0.31735	0.777506	0.935175
splice + pLOF	K	Phosphate	0.3478	0.875631	0.99518
splice + pLOF	gbvc	Phosphate	0.317171	0.833824	0.892939
splice + pLOF	K	Rheumatoid factor	0.353892	0.884023	0.984126
splice + pLOF	gbvc	Rheumatoid factor	0.318059	0.807799	0.903101
splice + pLOF	K	SHBG	0.346508	0.917759	0.966844
splice + pLOF	gbvc	SHBG	0.319182	0.700891	1.01549
splice + pLOF	K	Testosterone	0.346538	0.879532	0.991374
splice + pLOF	gbvc	Testosterone	0.31811	0.791384	0.914548
splice + pLOF	K	Total bilirubin	0.34595	0.858601	0.996537
splice + pLOF	gbvc	Total bilirubin	0.319246	0.770509	0.95479
splice + pLOF	K	Total protein	0.344017	0.900472	0.984174
splice + pLOF	gbvc	Total protein	0.318387	0.787805	0.929116
splice + pLOF	K	Triglycerides	0.347963	0.881057	0.994475
splice + pLOF	gbvc	Triglycerides	0.317572	0.779453	0.94059
splice + pLOF	K	Urate	0.345499	0.885234	0.976288
splice + pLOF	gbvc	Urate	0.316707	0.748546	0.972016
splice + pLOF	K	Urea	0.346361	0.853408	1.01474
splice + pLOF	gbvc	Urea	0.318855	0.726316	0.970595
splice + pLOF	K	Vitamin D	0.345526	0.891926	0.988118
splice + pLOF	gbvc	Vitamin D	0.318731	0.796136	0.921579

## Sheet: Legend - Supplementary Data 1
Variable	description
pheno_category	biomarker category
pheno	phenotype (biomarker)
gene_name	gene name in the Ensembl 97 release
ensembl97_id	gene id in the Ensembl 97 release
distance_to_pheno_gene	Distance between mean(Start, End) of the lead gene and Start of the biomarker gene, or 0 if the lead gene is the biomarker gene itself. Positive values indicate biomarker gene is upstream, negative values indicate biomarker gene is downtream. Only values below one megabase are shown.
p-value	p-value
cct	if the final p-value was calculated with the Cauchy combination test (CCT) (yes/no)
pv_cct0	p-value for the test using only missense variants (if effect = "miss + pLOF") or splice variants (if effect="splice + pLOF")
pv_cct1_mrgLOF	p-value for the test combining missense with pLOF variants (if effect = "miss + pLOF") or combining splice with pLOF variants (if effect = "splice + pLOF")
pv_conditional	p-value of the conditional test (if performed)
effect	variant effect category. pLOF: protein loss of function, miss: missense, splice: splicing, rbp: RBP-binding-altering
test_type	association test type, either gene based variant collapsing (gbvc; i.e. a single variable for every gene) or kernel-based (K; i.e. multiple variables tested together for every gene without complete collapsing)
test	association test implementation that produced the p-value, either the score test, or restricted likelihood ratio test (RLRT)
n_snp	Number of qualifying rare variants that were tested together
n_aa	For tests including missense variants only: number of amino acid positions affected
nCarrier	Number of carriers with at least one qualifying rare variant
beta	For gbvc only: gene effect size estimate (calculated on covariate-adjusted quantile-transformed phenotypes)
betaSd	For gbvc only: gene effect size standard deviation (calculated on covariate-adjusted quantile-transformed phenotypes)
h2	FaST-LMM REML estimate for the mixing parameter of genetic variance-covariance and environmental noise for tests that don't include pLOF variants (i.e., the fraction of variance explained by the kernel after adjusting for fixed effects)
h2_mrgLOF	FaST-LMM REML estimate for the mixing parameter of genetic variance-covariance and environmental noise for combined test with pLOF variants (i.e., the fraction of variance explained by the kernel after adjusting for fixed effects)
lrtstat	the RLRT test statistic for tests that don't include pLOF variants (consider sheet "RLRT null distributions" for the corresponding parametric null distributions)
lrtstat_mrgLOF	the RLRT test statistic for tests for combined tests with pLOF variants (consider sheet "RLRT null distributions" for the corresponding parametric null distributions)
N	The number of complete cases for the phenotype
avg_svbeta	For kernel-based tests only: average single-variant effect size of non-pLOF variants
avg_hsbeta	For kernel-based tests only: average single-variant effect size of non-pLOF variants with single-variant p-values below 1e-5
hsbeta_cumMAC	For kernel-based tests only: cumulative minor allele count of non-pLOF variants with single-variant p-values below 1e-5
hsbeta_neg	For kernel-based tests only: number of non-pLOF variants with single-variant p-values below 1e-5, and negative effect size
hsbeta_pos	For kernel-based tests only: number of non-pLOF variants with single-variant p-values below 1e-5, and positive effect size
hsbeta_snp	For kernel-based tests only: number of non-pLOF variants with single-variant p-values below 1e-5
Chromosome	hg38 chromosome of lead gene
Start	hg38 0-based inclusive start position of lead gene
End	hg38 0-based exclusive end position of lead gene
Strand	Strand of lead gene
locus	locus identifier, used to collapse genes that share exons
GWAS_catalog_hit	whether variants are reported in the HGRI-EBI Catalog of human genome-wide association studies with the same phenotype within the lead gene coordinates (TRUE/FALSE)
phenoscanner_hit	whether variants are reported in PhenoScanner (p<1e-7) with the same phenotype within the lead gene coordinates (TRUE/FALSE)
cond_snp	the genetic variant that was conditioned on in the conditional test. If no significant variants with the same phenotype were found within 500kb to either side of the gene start position (Sinnott-Armstrong 2021), conditional tests were not performed.
gene_start_hg19	the 0-based gene start position using hg19 coordinates
snp_pos_hg19	the 1-based position of the genetic variant that was conditioned on
snp_p_value	the p-value of the genetic variant that was conditioned on (from Sinnott-Armstrong 2021)
snp_set	the type of genetic variant that was conditioned on (PTV: protein truncating, PAV: protein altering, NCV: non-coding) (from Sinnott-Armstrong 2021)
snp_A1	the first allele of the genetic variant that was conditioned on
snp_A2	the second allele of the genetic variant that was conditioned on
snp_study_MAF	the study-wide MAF (in our analysis) of the genetic variant that was conditioned on
omim	Online Mendelian Inheritance in Man database (OMIM) entries for the gene and their inheritance patterns; a.r.: autosomal recessive; a.d.: autosomal dominant
mixture (sheet "RLRT null distributions")	The weight (1-𝜋) for the non-zero mixture component of the chi2 mixture distribution estimated from pooled simulated test statistics across genes under the null distribution
dof (sheet "RLRT null distributions")	The chi2 degrees of freedom parameter (d) for the non-zero mixture component of the chi2 mixture distribution estimated from pooled simulated test statistics across genes under the null distribution
scale (sheet "RLRT null distributoins")	The scale (a) for the non-zero mixture component of the chi2 mixture distribution estimated from pooled simulated test statistics across genes under the null distribution
