# Supplementary material for: Identifying interpretable gene-biomarker associations with functionally informed kernel-based tests in 190,000 exomes
Source: Nat Commun. 2022 Sep 10;13:5332. doi: 10.1038/s41467-022-32864-2 (PMC9464252; doi:10.1038/s41467-022-32864-2)
Supplement: Supplementary file 5 — Supplementary Data 2 [file 41467_2022_32864_MOESM5_ESM.xlsx]

## Sheet: Supplementary Data 2
variable type	variable name	biomarker category	UKB datafield	GWAS catalog EFO	PhenoScanner EFO	comment
phenotype	Alanine aminotransferase	liver	30620	EFO_0004735	EFO_0004735	abbreviation: ALT
phenotype	Albumin	liver	30600	EFO_0004535	EFO_0004535
phenotype	Alkaline phosphatase	bone and joint	30610	EFO_0004533	EFO_0004533	abbreviation: ALP
phenotype	Apolipoprotein A	cardiovascular	30630	EFO_0004614	EFO_0004614	abbreviation: ApoA
phenotype	Apolipoprotein B	cardiovascular	30640	EFO_0004615	(queried by trait)	abbreviation: ApoB
phenotype	Aspartate aminotransferase	liver	30650	EFO_0004736	EFO_0004736	abbreviation: AST
phenotype	C-reactive protein	cardiovascular	30710	EFO_0004458	EFO_0004458	abbreviation: CRP
phenotype	Calcium	bone and joint	30680	EFO_0004838	EFO_0004838
phenotype	Cholesterol	cardiovascular	30690	EFO_0004574	EFO_0004574
phenotype	Creatinine	renal	30700	EFO_0004518	EFO_0004518
phenotype	Cystatin C	renal	30720	EFO_0004617	(queried by trait)
phenotype	Direct bilirubin	liver	30660	EFO_0004570	EFO_0004570
phenotype	Gamma glutamyltransferase	liver	30730	EFO_0004532	EFO_0004532	abbreviation: GGT
phenotype	Glucose	diabetes	30740	EFO_0004468	EFO_0004465
phenotype	Glycated haemoglobin (HbA1c)	diabetes	30750	EFO_0004541	EFO_0004541	abbreviation: HbA1c
phenotype	HDL cholesterol	cardiovascular	30760	EFO_0004612	EFO_0004612	abbreviation: HDL
phenotype	IGF-1	hormonal	30770	EFO_0004627	EFO_0004627
phenotype	LDL direct	cardiovascular	30780	EFO_0004611	EFO_0004611	abbreviation: LDL
phenotype	Lipoprotein A	cardiovascular	30790	EFO_0006925	EFO_0006925
phenotype	Oestradiol	hormonal	30800	-	-
phenotype	Phosphate	renal	30810	EFO_0010968	EFO_0010968
phenotype	Rheumatoid factor	bone and joint	30820	-	-
phenotype	SHBG	hormonal	30830	EFO_0004696	EFO_0004696
phenotype	Testosterone	hormonal	30850	EFO_0004908	EFO_0004908
phenotype	Total bilirubin	liver	30840	EFO_0004570	EFO_0004570
phenotype	Total protein	renal	30860	EFO_0004536	EFO_0004536
phenotype	Triglycerides	cardiovascular	30870	EFO_0004530	EFO_0004530
phenotype	Urate	renal	30880	EFO_0004531	EFO_0004531
phenotype	Urea	renal	30670	EFO_0009795	(queried by trait)
phenotype	Vitamin D	bone and joint	30890	EFO_0004631	EFO_0004631
covariate	Age at recruitment	-	21022	-	-
covariate	BMI	-	21001	-	-	Body Mass Index
covariate	Genetic principal components	-	22009	-	-	PC1 - PC30 (all-ancestry analysis), PC1-10 (EUR analysis)
covariate	GenoPred super population ancestry predictions (range 0.0-1.0)	-	-	-	-	AFR, AMR, EUR, EAS, SAS (not used in EUR analysis)
covariate	Sex	-	31	-	-	female, male
covariate	Smoking status	-	20116	-	-	never, previous, current
genotype	Population level exome OQFE variants, PLINK format	-	23155	-	-
genotype	Imputed genotypes	-	22828	-	-	used for conditional analysis and ancestry prediction
