# Supplementary material for: Identifying interpretable gene-biomarker associations with functionally informed kernel-based tests in 190,000 exomes
Source: Nat Commun. 2022 Sep 10;13:5332. doi: 10.1038/s41467-022-32864-2 (PMC9464252; doi:10.1038/s41467-022-32864-2)
Supplement: Supplementary file 6 — Supplementary Data 3 [file 41467_2022_32864_MOESM6_ESM.xlsx]

## Sheet: Supplementary Data 3
biomarker	gene	analysis	p_min_AA	p_min_EUR	N_AA	N_EUR	variant_type_AA	variant_type_EUR	test_type_AA	test_type_EUR	test_AA	test_EUR	comment
Triglycerides	ENSG00000116641_DOCK7	AA	5.55573e-24	0.273715	182586	156200	rbp	miss + pLOF	K	gbvc	RLRT	RLRT	The lead variant in the AA analysis was excluded from the EUR analysis because it exceeded the MAF threshold in that analysis
Triglycerides	ENSG00000152270_PDE3B	AA	7.66354e-24	3.13085e-07	182586	156200	miss + pLOF	miss + pLOF	K	gbvc	RLRT	RLRT	The lead variant in the AA analysis was excluded from the EUR analysis because it exceeded the MAF threshold in that analysis
Urate	ENSG00000161618_ALDH16A1	EUR	0.0842764	4.40055e-23	182537	156166	miss + pLOF	miss + pLOF	gbvc	K	RLRT	RLRT	The lead variant in the EUR analysis was excluded from the AA analysis because of ancestry-based variant pruning
HDL cholesterol	ENSG00000152270_PDE3B	AA	3.61451e-17	1.03142e-06	168042	143716	miss + pLOF	miss + pLOF	gbvc	gbvc	RLRT	RLRT	The lead variant in the AA analysis was excluded from the EUR analysis because it exceeded the MAF threshold in that analysis
Cystatin C	ENSG00000134873_CLDN10	AA	1.61993e-12	5.34716e-08	182719	156321	miss + pLOF	pLOF	gbvc	gbvc	RLRT	score
Urate	ENSG00000081479_LRP2	AA	2.57132e-11	4.0182e-08	182537	156166	miss + pLOF	miss + pLOF	gbvc	gbvc	RLRT	RLRT
Total protein	ENSG00000101745_ANKRD12	AA	3.18399e-11	4.19505e-08	167930	143611	pLOF	pLOF	gbvc	gbvc	score	score
Cystatin C	ENSG00000096968_JAK2	AA	3.48939e-11	9.76893e-08	182719	156321	miss + pLOF	miss + pLOF	K	K	RLRT	RLRT
IGF-1	ENSG00000259384_GH1	AA	1.8457e-10	1.50659e-07	181758	155501	splice + pLOF	splice + pLOF	gbvc	gbvc	RLRT	RLRT
Creatinine	ENSG00000128849_CGNL1	AA	2.23178e-10	2.10169e-07	182638	156245	miss + pLOF	miss + pLOF	K	K	RLRT	RLRT
Alanine aminotransferase	ENSG00000005471_ABCB4	AA	2.2954e-10	8.17677e-08	182674	156288	miss + pLOF	splice + pLOF	gbvc	gbvc	RLRT	RLRT
Gamma glutamyltransferase	ENSG00000205436_EXOC3L4	AA	3.64414e-10	2.38599e-08	182654	156258	miss + pLOF	miss + pLOF	gbvc	gbvc	RLRT	RLRT
Alkaline phosphatase	ENSG00000135218_CD36	AA	4.0068e-10	4.28179e-07	182741	156339	miss + pLOF	miss + pLOF	gbvc	gbvc	RLRT	RLRT
HDL cholesterol	ENSG00000135740_SLC9A5	AA	4.98242e-10	1.86406e-08	168042	143716	splice + pLOF	splice + pLOF	K	K	RLRT	RLRT
Alanine aminotransferase	ENSG00000147789_ZNF7	EUR	0.00723761	5.9552e-10	182674	156288	miss + pLOF	rbp	K	K	RLRT	RLRT	The lead variant in the EUR analysis was excluded from the AA analysis because of ancestry-based variant pruning
Apolipoprotein A	ENSG00000101076_HNF4A	AA	9.90388e-10	3.71564e-07	167049	142854	miss + pLOF	miss + pLOF	K	K	RLRT	RLRT
Glycated haemoglobin (HbA1c)	ENSG00000244734_HBB	AA	1.10372e-09	2.16092e-05	182493	156500	miss + pLOF	miss + pLOF	K	K	RLRT	RLRT
Apolipoprotein A	ENSG00000130164_LDLR	AA	1.37507e-09	4.81133e-07	167049	142854	miss + pLOF	miss + pLOF	gbvc	gbvc	RLRT	RLRT
IGF-1	ENSG00000118702_GHRH	AA	2.06999e-09	1.78645e-08	181758	155501	miss + pLOF	pLOF	gbvc	gbvc	RLRT	score
Apolipoprotein B	ENSG00000141505_ASGR1	AA	2.11846e-09	1.51289e-07	181807	155579	miss + pLOF	miss + pLOF	gbvc	gbvc	RLRT	RLRT
SHBG	ENSG00000131482_G6PC	AA	2.8803e-09	2.2408e-08	166520	142408	miss + pLOF	miss + pLOF	gbvc	gbvc	RLRT	RLRT
Triglycerides	ENSG00000171105_INSR	AA	3.132e-09	3.74986e-07	182586	156200	miss + pLOF	miss + pLOF	gbvc	gbvc	RLRT	RLRT
Glucose	ENSG00000146830_GIGYF1	AA	3.39577e-09	1.08718e-07	167915	143605	pLOF	pLOF	gbvc	gbvc	score	score
Alanine aminotransferase	ENSG00000261236_BOP1	EUR	3.32875e-08	3.88064e-09	182674	156288	splice + pLOF	splice + pLOF	K	K	RLRT	RLRT
Apolipoprotein A	ENSG00000135740_SLC9A5	AA	3.92778e-09	7.97723e-08	167049	142854	splice + pLOF	splice + pLOF	K	K	RLRT	RLRT
Cholesterol	ENSG00000213398_LCAT	EUR	3.23473e-08	4.05219e-09	182734	156328	miss + pLOF	miss + pLOF	gbvc	gbvc	RLRT	RLRT
Gamma glutamyltransferase	ENSG00000148584_A1CF	AA	4.12448e-09	1.63171e-08	182654	156258	pLOF	pLOF	gbvc	gbvc	score	score
HDL cholesterol	ENSG00000167772_ANGPTL4	AA	5.01887e-09	4.65005e-06	168042	143716	miss + pLOF	miss + pLOF	gbvc	gbvc	RLRT	RLRT
Cholesterol	ENSG00000073060_SCARB1	AA	5.3275e-09	1.13221e-06	182734	156328	miss + pLOF	miss + pLOF	gbvc	gbvc	RLRT	RLRT
IGF-1	ENSG00000116183_PAPPA2	AA	5.38343e-09	4.20804e-05	181758	155501	miss + pLOF	miss + pLOF	gbvc	gbvc	RLRT	RLRT
IGF-1	ENSG00000096968_JAK2	AA	5.42362e-09	2.18176e-07	181758	155501	pLOF	pLOF	gbvc	gbvc	score	score
Urate	ENSG00000173442_EHBP1L1	EUR	2.37872e-08	5.74766e-09	182537	156166	miss + pLOF	miss + pLOF	K	K	RLRT	RLRT
IGF-1	ENSG00000164631_ZNF12	AA	6.11461e-09	3.63296e-05	181758	155501	miss + pLOF	pLOF	K	gbvc	RLRT	score
Urate	ENSG00000131482_G6PC	AA	6.13283e-09	8.37126e-08	182537	156166	miss + pLOF	miss + pLOF	gbvc	gbvc	RLRT	RLRT
HDL cholesterol	ENSG00000161547_SRSF2	EUR	2.4104e-07	6.19321e-09	168042	143716	miss + pLOF	miss + pLOF	K	K	RLRT	RLRT
Gamma glutamyltransferase	ENSG00000073734_ABCB11	AA	6.38589e-09	5.91813e-08	182654	156258	miss + pLOF	miss + pLOF	gbvc	gbvc	RLRT	RLRT
LDL direct	ENSG00000213996_TM6SF2	EUR	5.19438e-08	6.67466e-09	182419	156068	miss + pLOF	miss + pLOF	gbvc	gbvc	RLRT	RLRT
Lipoprotein A	ENSG00000285441_SOD2	AA	6.68784e-09	1.30532e-07	146248	124388	rbp	rbp	K	K	RLRT	RLRT
Aspartate aminotransferase	ENSG00000119946_CNNM1	EUR	7.47043e-08	7.06742e-09	182095	155790	miss + pLOF	miss + pLOF	K	K	RLRT	RLRT
LDL direct	ENSG00000096968_JAK2	AA	7.91421e-09	2.2657e-06	182419	156068	miss + pLOF	miss + pLOF	K	K	RLRT	RLRT
Urea	ENSG00000198569_SLC34A3	AA	7.95642e-09	7.13918e-08	182611	156222	miss + pLOF	miss + pLOF	gbvc	gbvc	RLRT	RLRT
Total protein	ENSG00000145703_IQGAP2	AA	9.03066e-09	5.10505e-07	167930	143611	miss + pLOF	miss + pLOF	gbvc	gbvc	RLRT	RLRT
Total bilirubin	ENSG00000130561_SAG	EUR	5.42386e-08	1.01374e-08	181997	155703	miss + pLOF	splice + pLOF	K	K	RLRT	RLRT
C-reactive protein	ENSG00000162711_NLRP3	EUR	1.24309e-06	1.03582e-08	182319	155983	miss + pLOF	miss + pLOF	K	K	RLRT	RLRT
Alkaline phosphatase	ENSG00000131482_G6PC	AA	1.14999e-08	2.87692e-06	182741	156339	miss + pLOF	miss + pLOF	gbvc	gbvc	RLRT	RLRT
Triglycerides	ENSG00000118137_APOA1	AA	1.48901e-08	3.14718e-06	182586	156200	miss + pLOF	miss + pLOF	K	gbvc	RLRT	RLRT
Gamma glutamyltransferase	ENSG00000078269_SYNJ2	AA	1.5505e-08	1.2448e-07	182654	156258	miss + pLOF	miss + pLOF	gbvc	gbvc	RLRT	RLRT
Creatinine	ENSG00000170927_PKHD1	EUR	2.37514e-07	1.59788e-08	182638	156245	miss + pLOF	miss + pLOF	gbvc	K	RLRT	RLRT

## Sheet: Legend - Supplementary Data 3
biomarker	the phenotype
gene	the gene identifier (Ensembl 97 gene ID and gene name, separated by an underscore)
analysis	The analysis in which the association reached genome-wide significance (FWER <= 0.05), AA: all ancestry, EUR: European only
p_min_AA	The smallest p-value across the different variant-effect and test types, from the AA analysis (as shown in Figure 3)
p_min_EUR	The smallest p-value across the different variant-effect and test types, from the EUR analysis (as shown in Figure 3)
N_AA	The number of complete cases for the phenotype in the AA analysis
N_EUR	The number of complete cases for the phenotype in the EUR analysis
variant_type_AA	The variant type which produced the lowest p-value ("lead annotation") in the AA analysis
variant_type_EUR	The variant type which produced the lowest p-value ("lead annotation") in the EUR analysis
test_type_AA	The test type which produced the lowest p-value in the AA analysis, K: kernel-based, gbvc: gene-based variant collapsing
test_type_EUR	The test type which produced the lowest p-value in the EUR analysis, K: kernel-based, gbvc: gene-based variant collapsing
test_AA	The test implementation used to derive the p-value in the AA analysis, RLRT: restricted likelihood ratio tests (combined with the Cauchy combination test in case of missense and splice variants, see Methods), score: the score test (only applied for pLOF variants together with gbvc)
test_EUR	The test implementation used to derive the p-value in the EUR analysis, RLRT: restricted likelihood ratio tests (combined with the Cauchy combination test in case of missense and splice variants, see Methods), score: the score test (only applied for pLOF variants together with gbvc)
comment	Explanations for large difference in p-values between the two analyses
