# Supplementary material for: Identifying interpretable gene-biomarker associations with functionally informed kernel-based tests in 190,000 exomes
Source: Nat Commun. 2022 Sep 10;13:5332. doi: 10.1038/s41467-022-32864-2 (PMC9464252; doi:10.1038/s41467-022-32864-2)
Supplement: Supplementary file 7 — Supplementary Data 4 [file 41467_2022_32864_MOESM7_ESM.xlsx]

## Sheet: Supplementary Data 4
gene_name	pheno_monti2021	analysis_monti2021	sig_analysis_monti2021	p-value	effect	test_type	test	omim	n_snp	nCarrier	GWAS_catalog_hit	phenoscanner_hit	cond_snp	pheno_backman2021	pval_backman2021	variant_backman2021	model_backman2021	nCarriers_backman2021	nSamples_backman2021	pheno_wang2021	pval_wang2021	model_wang2021	variant_wang2021	nCarriers_wang2021	nSamples_wang2021	effect_type_wang2021	wang2021_binary_traits	backman2021_binary_traits	wang2021_nonblood_quantitative_traits	backman2021_nonblood_quantitative_traits	wang2021_blood_traits	backman2021_blood_traits	backman2021_blood_biomarker_traits	wang2021_blood_biomarker_traits
ALPL	Alkaline phosphatase (+2)	AA	AA,EUR	0	miss + pLOF	gbvc	RLRT	Odontohypophosphatasia (a.d., a.r.); Hypophosphatasia, infantile (a.r.); Hypophosphatasia, childhood (a.r.); Hypophosphatasia, adult (a.d., a.r.)	165	1272	TRUE	TRUE	rs149344982	Alkaline phosphatase (+3)	2.23e-307	M1.001	Burden	255	412086	Alkaline phosphatase (+1)	0	flexdmg		2528	256510								Alkaline phosphatase|Phosphate|Calcium	Alkaline phosphatase|Phosphate
CST3	Cystatin C (+1)	AA	AA,EUR	0	miss + pLOF	K	RLRT	{Macular degeneration, age-related, 11}; Cerebral amyloid angiopathy (a.d.)	55	250	TRUE	TRUE	rs13039144	Cystatin C (+3)	2.23e-307	M1.001	Burden	189	412047	Cystatin C (+1)	0	flexdmg		217	256492								Cystatin C	Cystatin C
GPT	Alanine aminotransferase (+1)	AA	AA,EUR	0	miss + pLOF	gbvc	RLRT		216	1697	TRUE	FALSE	rs147998249	Alanine aminotransferase (+3)	2.23e-307	M1.01	Burden	720	411932	Alanine aminotransferase (+3)	0	flexdmg		1731	256417								Alanine aminotransferase	Alanine aminotransferase
SLC22A12	Urate (+1)	AA	AA,EUR	0	miss + pLOF	gbvc	RLRT	Hypouricemia, renal (a.r.)	151	1044	TRUE	TRUE	rs471618	Urate (+3)	2.23e-307	M3.001	Burden	834	411604	Urate (+1)	0	flexdmg		1118	256197		Source of report of M10 (gout)|Union#M10#M10 Gout|Union#M109#M10.9 Gout| unspecified|20002#1466#gout						Urate	Urate
GGT1	Gamma glutamyltransferase	AA	AA,EUR	3.35923e-270	miss + pLOF	K	RLRT	?Glutathioninuria (a.r.)	122	960	TRUE	TRUE	rs4820599	Gamma glutamyltransferase	1.48e-152	M3.01	Burden	498	411861	Gamma glutamyltransferase	7.37102e-102	flexnonsyn		791	256366								Gamma glutamyltransferase	Gamma glutamyltransferase
SHBG	SHBG (+1)	AA	AA,EUR	4.64449e-227	miss + pLOF	K	RLRT		105	669	TRUE	TRUE	rs55784804	SHBG (+1)	2.23e-307	17:7631360:C:T	DelMissense	5176	374810	SHBG	3.67418e-242	ptv5pcnt		466	232971					Standing height|Heel bone mineral density BMD|Speed of sound through heel|Heel bone mineral density BMD T score automated|Heel quantitative ultrasound index QUI direct entry			SHBG|Testosterone	SHBG|Testosterone
ABCA1	Apolipoprotein A (+3)	AA	AA,EUR	5.94612e-204	miss + pLOF	K	RLRT	Tangier disease (a.r.); HDL deficiency, familial, 1	388	1987	TRUE	FALSE	rs2254819	Apolipoprotein A (+1)	2.23e-307	M3.001	Burden	2137	376129	Apolipoprotein A	5.61287e-165	flexdmg		4141	233721								Apolipoprotein A|HDL cholesterol|Cholesterol|C-reactive protein	Apolipoprotein A|HDL cholesterol|Cholesterol|C-reactive protein
GPLD1	Alkaline phosphatase	AA	AA,EUR	4.64065e-185	miss + pLOF	gbvc	RLRT		212	1530	TRUE	TRUE	Affx-52341526	Alkaline phosphatase (+1)	2.23e-307	6:24429112:CT:C	pLOF	3383	411790	Alkaline phosphatase (+1)	0	ptv5pcnt		2528	256510								Alkaline phosphatase	Alkaline phosphatase
GOT1	Aspartate aminotransferase	AA	AA,EUR	2.61958e-183	miss + pLOF	K	RLRT	Aspartate aminotransferase, serum level of, QTL1	77	211	TRUE	FALSE	10:101157378_CGTT_C	Aspartate aminotransferase	2.95e-299	M3.001	Burden	451	410630	Aspartate aminotransferase (+1)	0	flexdmg		796	255610								Aspartate aminotransferase	Aspartate aminotransferase
APOB	LDL direct (+5)	AA	AA,EUR	9.68791e-159	miss + pLOF	K	RLRT	Hypercholesterolemia, familial, 2 (a.d.); Hypobetalipoproteinemia (a.r.)	855	3948	TRUE	TRUE	rs10166144	Apolipoprotein B (+2)	2.23e-307	M1.001	Burden	474	410113	LDL direct	0	ptv5pcnt		402	256046		Source of report of E78 (disorders of lipoprotein metabolism and other lipidaemias)|Union#E78#E78 Disorders of lipoprotein metabolism and other lipidaemias|20002#1473#high cholesterol|Union#E780#E78.0 Pure hypercholesterolaemia|Union#BlockE70-E90#E70-E90 Metabolic disorders|20002#4#cardiovascular	Non cancer illness code self reported - high cholesterol|Non cancer illness code self reported - high cholesterol/ICD10 E78|LipidLowering Med|ICD10 E78: Disorders of lipoprotein metabolism and other lipidemias|ICD10 E78.0: Pure hypercholesterolemia|Treatment or Medication Code - atorvastatin|Treatment or Medication Code - ezetimibe|Treatment or Medication Code - simvastatin					Apolipoprotein B|Cholesterol|LDL direct|Triglycerides|Vitamin D|Direct bilirubin|HDL cholesterol|Aspartate aminotransferase|Alanine aminotransferase|Alkaline phosphatase|Apolipoprotein A	LDL direct|Cholesterol|Apolipoprotein B|Triglycerides|Vitamin D|Direct bilirubin|HDL cholesterol|Alanine aminotransferase|Aspartate aminotransferase|Glycated haemoglobin (HbA1c)
PIEZO1	Glycated haemoglobin (HbA1c)	AA	AA,EUR	5.58566e-108	miss + pLOF	K	RLRT	Lymphatic malformation 6 (a.r.); Dehydrated hereditary stomatocytosis with or without pseudohyperkalemia and/or perinatal edema (a.d.)	1011	8021	TRUE	TRUE	rs837763	Glycated haemoglobin (HbA1c)	3.17e-135	M3.1	Burden	23939	412234	Glycated haemoglobin (HbA1c)	1.20951e-87	dominant	16-88717174-ATCT-A	172	256676	disruptive_inframe_deletion		Hair colour natural before greying - Red|ICD10 I83: Varicose veins of lower extremities|ICD10 I83.9: Asymptomatic varicose veins of lower extremities|Ease of skin tanning - Never tan only burn	Standing height|Seated height|Sitting height	Standing height|Sitting height|Trunk predicted mass|Trunk fat free mass|Whole body water mass|Whole body fat free mass|Seated height|Arm fat free mass left|Arm predicted mass left|Basal metabolic rate|Arm fat free mass right|Arm predicted mass right	Reticulocyte count|High light scatter reticulocyte count|Reticulocyte percentage|High light scatter reticulocyte percentage|Red blood cell (erythrocyte) distribution width|Haemoglobin concentration|Mean corpuscular haemoglobin|Red blood cell (erythrocyte) count	Reticulocyte count|High light scatter reticulocyte count|Reticulocyte percentage|Haemoglobin concentration|High light scatter reticulocyte percentage|Red blood cell erythrocyte distribution width|Platelet crit|Platelet count|Haematocrit percentage|Red blood cell erythrocyte count	Glycated haemoglobin (HbA1c)|Total bilirubin|Direct bilirubin	Glycated haemoglobin (HbA1c)|Total bilirubin
ASGR1	Alkaline phosphatase (+1)	AA	AA,EUR	5.25706e-104	miss + pLOF	K	RLRT		95	495	TRUE	FALSE	rs55714927	Alkaline phosphatase	1.67e-261	M3.01	Burden	766	412086	Alkaline phosphatase	3.805e-171	flexdmg		534	256510								Alkaline phosphatase|Apolipoprotein B|LDL direct|Cholesterol	Alkaline phosphatase|Apolipoprotein B|LDL direct
LCAT	HDL cholesterol (+2)	AA	AA,EUR	3.12975e-88	miss + pLOF	gbvc	RLRT	Fish-eye disease (a.r.); Norum disease (a.r.)	107	345	TRUE	TRUE	rs16942887	HDL cholesterol	1.15e-29	M1.001	Burden	57	378217	HDL cholesterol	1.78339e-95	flexdmg		934	235112						Mean sphered cell volume|Red blood cell (erythrocyte) distribution width		HDL cholesterol|Apolipoprotein A	HDL cholesterol|Apolipoprotein A|Cholesterol
PCSK9	LDL direct (+2)	AA	AA,EUR	4.57897e-88	miss + pLOF	gbvc	RLRT	{Low density lipoprotein cholesterol level QTL 1} (a.d.); Hypercholesterolemia, familial, 3 (a.d.)	186	968	TRUE	TRUE	rs11591147	Apolipoprotein B	5.34e-185	M3.01	Burden	1171	410113	LDL direct	4.86948e-108	flexdmg		1572	256046		Union#E78#E78 Disorders of lipoprotein metabolism and other lipidaemias|Source of report of E78 (disorders of lipoprotein metabolism and other lipidaemias)|20002#1473#high cholesterol	Non cancer illness code self reported - high cholesterol|LipidLowering Med|Non cancer illness code self reported - high cholesterol/ICD10 E78					Apolipoprotein B|LDL direct|Cholesterol|Direct bilirubin	LDL direct|Apolipoprotein B|Cholesterol
CETP	HDL cholesterol (+1)	AA	AA,EUR	1.0046e-80	miss + pLOF	gbvc	RLRT	[High density lipoprotein cholesterol level QTL 10] (a.d.); Hyperalphalipoproteinemia (a.d.)	97	675	TRUE	TRUE	rs9939224	HDL cholesterol	2.96e-105	M1.001	Burden	379	378217	HDL cholesterol	1.66318e-61	ptv5pcnt		196	235112								HDL cholesterol|Apolipoprotein A|Apolipoprotein B	HDL cholesterol|Apolipoprotein A
IGFALS	IGF-1	AA	AA,EUR	1.13768e-78	miss + pLOF	K	RLRT	Acid-labile subunit, deficiency of (a.r.)	242	1900	TRUE	FALSE	rs72761177	IGF-1	2.23e-140	M3.01	Burden	1916	409926	IGF-1	3.41896e-131	flexdmg		1526	255118				Sitting height	Whole body fat free mass|Whole body water mass|Trunk predicted mass|Trunk fat free mass|Leg fat free mass right|Leg predicted mass right|Leg predicted mass left|Impedance of leg left|Arm fat free mass right|Leg fat free mass left|Arm predicted mass left|Arm predicted mass right|Basal metabolic rate|Sitting height|Standing height|Arm fat free mass left|Impedance of whole body			IGF-1|Urate	IGF-1|Urate
ALB	Albumin (+2)	AA	AA,EUR	1.45213e-76	miss + pLOF	K	RLRT	?[Dysalbuminemic hypertriiodothyroninemia] (a.d., a.r.); Analbuminemia (a.r.); [Dysalbuminemic hyperthyroxinemia] (a.d., a.r.)	113	984	TRUE	FALSE	rs115114874	Albumin	5.07e-171	M1.001	Burden	134	378401	Albumin	2.32126e-119	ptv5pcnt		80	235230								Albumin|Calcium|Total protein|Apolipoprotein B|Cholesterol|LDL direct	Albumin|Calcium|Total protein|Apolipoprotein B|Cholesterol|Direct bilirubin|Total bilirubin
APOC3	Triglycerides (+2)	AA	AA,EUR	2.18149e-74	miss + pLOF	K	RLRT	Apolipoprotein C-III deficiency	28	297	TRUE	TRUE	rs3135506	HDL cholesterol (+3)	2.23e-307	11:116830638:G:A	pLOF	1722	378202	Triglycerides (+1)	0	ptv5pcnt		1330	256301			LipidLowering Med|Cholesterol lowering medication			Red blood cell (erythrocyte) distribution width|Platelet distribution width	Red blood cell erythrocyte distribution width|Platelet distribution width|Mean sphered cell volume|Eosinophil count|Mean reticulocyte volume	HDL cholesterol|Triglycerides|Apolipoprotein A|Apolipoprotein B|LDL direct|Creatinine	Triglycerides|HDL cholesterol|Apolipoprotein A|Apolipoprotein B|LDL direct
SLC2A9	Urate	AA	AA,EUR	2.32898e-71	miss + pLOF	K	RLRT	{Uric acid concentration, serum, QTL 2} (a.d., a.r.); Hypouricemia, renal, 2 (a.d., a.r.)	151	596	TRUE	TRUE	rs6834555	Urate	1.8e-138	M3.001	Burden	887	411604	Urate	3.07362e-96	flexdmg		931	256197								Urate	Urate
UGT1A1	Total bilirubin (+1)	AA	AA,EUR	2.90219e-67	miss + pLOF	K	RLRT	Crigler-Najjar syndrome, type I (a.r.); [Bilirubin, serum level of, QTL1]; Hyperbilirubinemia, familial transient neonatal (a.r.); Crigler-Najjar syndrome, type II (a.r.); [Gilbert syndrome] (a.r.)	148	864	TRUE	TRUE	rs10929302	Total bilirubin	2.05e-76	M3.001	Burden	864	410431	Total bilirubin	1.95589e-86	flexnonsyn		2302	255481		Source of report of E80 (disorders of porphyrin and bilirubin metabolism)|Union#E80#E80 Disorders of porphyrin and bilirubin metabolism|Union#E804#E80.4 Gilbert's syndrome	ICD10 E80: Disorders of porphyrin and bilirubin metabolism					Total bilirubin|Direct bilirubin	Total bilirubin|Direct bilirubin
UGT1A10	Total bilirubin (+1)	AA	AA,EUR	5.40698e-67	miss + pLOF	K	RLRT		159	1657	TRUE	TRUE	rs11683356	Total bilirubin	3.06e-90	M3.01	Burden	1935	410431	Total bilirubin	5.94058e-115	recessive	2-233636648-G-A	304	255481	synonymous_variant	Source of report of E80 (disorders of porphyrin and bilirubin metabolism)|Union#E80#E80 Disorders of porphyrin and bilirubin metabolism						Total bilirubin|Direct bilirubin	Total bilirubin|Direct bilirubin
ANGPTL3	Triglycerides (+4)	AA	AA,EUR	5.35016e-62	miss + pLOF	K	RLRT	Hypobetalipoproteinemia, familial, 2 (a.r.)	105	806	FALSE	TRUE	rs12130333	Triglycerides	4.15e-137	M3.01	Burden	1648	411757	Triglycerides	4.58679e-59	ptv5pcnt		485	256301								Triglycerides|Apolipoprotein A|Cholesterol|LDL direct|HDL cholesterol|Apolipoprotein B	Triglycerides|Apolipoprotein A|Cholesterol|LDL direct|HDL cholesterol|Apolipoprotein B
SCARB1	HDL cholesterol (+2)	AA	AA,EUR	3.62031e-54	miss + pLOF	gbvc	RLRT	[High density lipoprotein cholesterol level QTL6]	124	1153	TRUE	TRUE	rs10773112	HDL cholesterol	3.35e-117	M3.01	Burden	2078	378217	HDL cholesterol	3.96158e-60	flexdmg		1664	235112							Red blood cell erythrocyte distribution width	HDL cholesterol|Apolipoprotein A|Cholesterol	HDL cholesterol|Apolipoprotein A
CRP	C-reactive protein	AA	AA,EUR	4.86549e-54	miss + pLOF	gbvc	RLRT		67	337	TRUE	TRUE	rs11265260	C-reactive protein	4.33e-51	M3.01	Burden	499	411229	C-reactive protein	5.97247e-221	dominant	1-159714024-G-A	1856	255956	missense_variant							C-reactive protein	C-reactive protein
UGT1A9	Total bilirubin (+1)	AA	AA,EUR	2.9805e-52	miss + pLOF	K	RLRT		163	1338	TRUE	TRUE	rs1112310	Total bilirubin	6.58e-74	M3.001	Burden	1041	410431	Total bilirubin	2.51235e-46	flexnonsyn		2636	255481		Source of report of E80 (disorders of porphyrin and bilirubin metabolism)|Union#E80#E80 Disorders of porphyrin and bilirubin metabolism						Total bilirubin|Direct bilirubin	Total bilirubin|Direct bilirubin
UGT1A5	Total bilirubin (+1)	AA	AA,EUR	5.2714e-52	miss + pLOF	K	RLRT		161	1095	TRUE	TRUE	rs17868336	Total bilirubin	2.78e-52	M3.001	Burden	1019	410431	Total bilirubin	8.26861e-56	dominant	2-233713136-C-T	804	255481	missense_variant	Source of report of E80 (disorders of porphyrin and bilirubin metabolism)|Union#E80#E80 Disorders of porphyrin and bilirubin metabolism						Total bilirubin|Direct bilirubin	Total bilirubin|Direct bilirubin
LDLR	LDL direct (+3)	AA	AA,EUR	2.2879e-50	miss + pLOF	gbvc	RLRT	LDL cholesterol level QTL2 (a.d., a.r.); Hypercholesterolemia, familial, 1 (a.d., a.r.)	214	1303	TRUE	TRUE	rs6511720	LipidLowering Med	3.93e-108	M3.01	Burden	1501	320758	Source of report of E78 (disorders of lipoprotein metabolism and other lipidaemias)	6.23e-61	ptvraredmg		1486	214447		Source of report of E78 (disorders of lipoprotein metabolism and other lipidaemias)|Union#E78#E78 Disorders of lipoprotein metabolism and other lipidaemias|20002#1473#high cholesterol|Union#E780#E78.0 Pure hypercholesterolaemia|20002#4#cardiovascular|Union#BlockE70-E90#E70-E90 Metabolic disorders|Source of report of I25 (chronic ischaemic heart disease)|Union#I25#I25 Chronic ischaemic heart disea…	LipidLowering Med|Non cancer illness code self reported - high cholesterol|Non cancer illness code self reported - high cholesterol/ICD10 E78|ICD10 E78: Disorders of lipoprotein metabolism and other lipidemias|ICD10 E78.0: Pure hypercholesterolemia|Treatment or Medication Code - ezetimibe|Treatment or Medication Code - atorvastatin|Treatment or Medication Code - rosuvastatin|CAD Loose CC|ICD10 I2…					LDL direct|Apolipoprotein B|Cholesterol|Apolipoprotein A	LDL direct|Apolipoprotein B|Cholesterol
APOA5	Triglycerides (+2)	AA	AA,EUR	5.85433e-50	splice + pLOF	gbvc	RLRT	Hyperchylomicronemia, late-onset (a.d.); {Hypertriglyceridemia, susceptibility to} (a.d.)	28	257	TRUE	TRUE	rs3135506	Triglycerides	5.26e-72	M1.01	Burden	417	411757	Triglycerides	4.8097e-72	recessive	11-116791863-C-T	1012	256301	5_prime_UTR_variant					Platelet distribution width	Platelet distribution width	Triglycerides|HDL cholesterol|Apolipoprotein A	Triglycerides|HDL cholesterol
CASR	Calcium	AA	AA,EUR	6.8778e-50	miss + pLOF	K	RLRT	Hypocalcemia, autosomal dominant, with Bartter syndrome (a.d.); {Epilepsy idiopathic generalized, susceptibility to, 8}; Hyperparathyroidism, neonatal (a.d., a.r.); Hypocalcemia, autosomal dominant (a.d.); Hypocalciuric hypercalcemia, type I (a.d.)	138	384	TRUE	TRUE	rs1801725	Calcium	2.02e-62	M3.0001	Burden	347	378246	Calcium	7.99874e-42	dominant	3-122282135-G-A	744	235115	missense_variant							Calcium|Phosphate	Calcium|Phosphate
UGT1A6	Total bilirubin (+1)	AA	AA,EUR	1.54435e-48	miss + pLOF	K	RLRT		141	854	TRUE	TRUE	rs1112310	Total bilirubin	1.9e-62	M3.001	Burden	938	410431	Total bilirubin	1.60789e-48	flexnonsyn		2332	255481		Source of report of E80 (disorders of porphyrin and bilirubin metabolism)|Union#E80#E80 Disorders of porphyrin and bilirubin metabolism						Total bilirubin|Direct bilirubin	Total bilirubin|Direct bilirubin
UGT1A7	Total bilirubin (+1)	AA	AA,EUR	1.06687e-46	miss + pLOF	K	RLRT		172	1315	TRUE	TRUE	rs1112310	Total bilirubin	2.98e-53	M3.001	Burden	969	410431	Direct bilirubin	1.24734e-37	genotypic	2-233682765-C-A	2034	218116	missense_variant	Source of report of E80 (disorders of porphyrin and bilirubin metabolism)|Union#E80#E80 Disorders of porphyrin and bilirubin metabolism						Total bilirubin|Direct bilirubin	Direct bilirubin|Total bilirubin
UGT1A3	Total bilirubin (+1)	AA	AA,EUR	7.76024e-46	miss + pLOF	K	RLRT		170	1520	TRUE	TRUE	rs17868336	Total bilirubin	5.02e-61	M3.001	Burden	935	410431	Total bilirubin	2.02359e-155	recessive	2-233729934-A-G	222	255481	missense_variant	Source of report of E80 (disorders of porphyrin and bilirubin metabolism)|Union#E80#E80 Disorders of porphyrin and bilirubin metabolism						Total bilirubin|Direct bilirubin	Total bilirubin|Direct bilirubin
PNLDC1	Lipoprotein A	AA	AA,EUR	6.93633e-45	splice + pLOF	K	RLRT	Spermatogenic failure 57 (a.r.)	154	725	TRUE	FALSE	rs12207188							Lipoprotein A	6.08278e-27	dominant	6-159804635-C-T	86	204350	synonymous_variant&splice_region_variant								Lipoprotein A
APOA1	Apolipoprotein A (+2)	AA	AA,EUR	7.07715e-41	miss + pLOF	K	RLRT	Hypoalphalipoproteinemia, primary, 2, with or without corneal clouding; Amyloidosis, 3 or more types (a.d.); ApoA-I and apoC-III deficiency, combined	47	893	TRUE	FALSE	rs186808413	Apolipoprotein A	1.22e-33	M1.001	Burden	54	376129	HDL cholesterol	1.44047e-45	flexdmg		802	235112								Apolipoprotein A|HDL cholesterol	HDL cholesterol|Apolipoprotein A
GCK	Glycated haemoglobin (HbA1c) (+1)	EUR	AA,EUR	1.36446e-40	miss + pLOF	gbvc	RLRT	MODY, type II (a.d.); Diabetes mellitus, permanent neonatal 1 (a.r.); Hyperinsulinemic hypoglycemia, familial, 3 (a.d.); Diabetes mellitus, noninsulin-dependent, late onset (a.d.)	53	144	TRUE	TRUE	rs730497	Glycated haemoglobin (HbA1c)	3.49e-112	M3.001	Burden	345	412234	Glycated haemoglobin (HbA1c)	2.12736e-31	ptvraredmg		582	256676		Union#E11#E11 Non-insulin-dependent diabetes mellitus|Union#BlockE10-E14#E10-E14 Diabetes mellitus|2443#Diabetes diagnosed by doctor|Source of report of E11 (non-insulin-dependent diabetes mellitus)|Union#E14#E14 Unspecified diabetes mellitus|20002#1220#diabetes|Union#E119#E11.9 Without complications|Source of report of E14 (unspecified diabetes mellitus)|20002#26#endocrine|diabetes	T2D|ICD10 E11: Type 2 diabetes mellitus|DD DM - Yes|ICD10 E11.9: Type 2 diabetes mellitus without complications|T2D New Strict CC|TAG ProbableT2D|Non cancer illness code self reported - diabetes|OralDiabetes Med|Non cancer illness code self reported - diabetes/ICD10 E14|Non cancer illness code self reported - type 2 diabetes|Non cancer illness code self reported - type 2 diabetes/ICD10 E11|Metfor…					Glycated haemoglobin (HbA1c)|Glucose	Glycated haemoglobin (HbA1c)|Glucose
LIPC	Apolipoprotein A (+1)	AA	AA,EUR	1.80488e-40	miss + pLOF	gbvc	RLRT	{Diabetes mellitus, noninsulin-dependent} (a.d.); Hepatic lipase deficiency (a.r.); [High density lipoprotein cholesterol level QTL 12]	161	1181	TRUE	FALSE	rs11855284	Apolipoprotein A	4.92e-110	M3.1	Burden	3349	376129	Apolipoprotein A	1.13371e-34	flexdmg		1861	233721								Apolipoprotein A|HDL cholesterol|Triglycerides|Cholesterol	Apolipoprotein A|HDL cholesterol
MROH2A	Total bilirubin (+1)	AA	AA,EUR	3.58294e-39	miss + pLOF	K	RLRT		445	3054	TRUE	TRUE	rs1042640	Direct bilirubin	1.45e-13	M1.1	Burden	2799	351671	Total bilirubin	2.41168e-43	recessive	2-233833162-C-T	962	255481	missense_variant							Direct bilirubin|Total bilirubin	Total bilirubin|Direct bilirubin
UGT1A8	Total bilirubin (+1)	AA	AA,EUR	2.05742e-37	miss + pLOF	K	RLRT		151	793	TRUE	TRUE	rs1377460	Total bilirubin	2.14e-54	M3.001	Burden	911	410431	Total bilirubin	1.68098e-30	flexdmg		1158	255481		Source of report of E80 (disorders of porphyrin and bilirubin metabolism)|Union#E80#E80 Disorders of porphyrin and bilirubin metabolism	ICD10 E80: Disorders of porphyrin and bilirubin metabolism					Total bilirubin|Direct bilirubin	Total bilirubin|Direct bilirubin
PLG	Lipoprotein A	AA	AA,EUR	1.37048e-36	miss + pLOF	K	RLRT	Dysplasminogenemia (a.r.); Angioedema, hereditary, 4 (a.d.); Plasminogen deficiency, type I (a.r.)	145	1089	TRUE	TRUE	rs6926458							Lipoprotein A	8.15092e-216	dominant	6-160731075-G-A	1778	204350	synonymous_variant								Lipoprotein A
UGT1A4	Total bilirubin (+1)	AA	AA,EUR	1.98747e-35	miss + pLOF	K	RLRT		176	1172	TRUE	TRUE	rs17868336	Total bilirubin	1.67e-58	M3.001	Burden	875	410431	Total bilirubin	1.01994e-94	recessive	2-233718890-C-A	1155	255481	missense_variant	Source of report of E80 (disorders of porphyrin and bilirubin metabolism)|Union#E80#E80 Disorders of porphyrin and bilirubin metabolism	ICD10 E80: Disorders of porphyrin and bilirubin metabolism					Total bilirubin|Direct bilirubin	Total bilirubin|Direct bilirubin
RHAG	Glycated haemoglobin (HbA1c)	AA	AA,EUR	6.13814e-35	miss + pLOF	K	RLRT	Overhydrated hereditary stomatocytosis (a.d.); Anemia, hemolytic, Rh-null, regulator type (a.d.)	84	736	FALSE	FALSE	Affx-80229810	Glycated haemoglobin (HbA1c)	6.25e-67	M3.01	Burden	457	412234	Mean sphered cell volume	1.06344e-47	flexdmg		335	256372						Mean sphered cell volume|Reticulocyte percentage|Reticulocyte count|Mean reticulocyte volume|High light scatter reticulocyte percentage|High light scatter reticulocyte count|Mean corpuscular haemoglobin concentration	Mean sphered cell volume|Reticulocyte percentage|Reticulocyte count|Mean reticulocyte volume|High light scatter reticulocyte percentage|High light scatter reticulocyte count|Mean corpuscular haemoglobin concentration	Glycated haemoglobin (HbA1c)|Total bilirubin	Glycated haemoglobin (HbA1c)
FCGRT	Albumin (+1)	AA	AA,EUR	7.00952e-31	miss + pLOF	K	RLRT		86	425	TRUE	FALSE	rs150420714	Albumin	8.81e-38	M3.0001	Burden	74	378401	Albumin	2.09487e-32	flexdmg		47	235230								Albumin|Total protein|Calcium	Albumin|Total protein
SPTA1	Glycated haemoglobin (HbA1c)	AA	AA,EUR	7.44889e-30	miss + pLOF	K	RLRT	Spherocytosis, type 3 (a.r.); Elliptocytosis-2 (a.d.); Pyropoikilocytosis (a.r.)	631	4216	TRUE	TRUE	rs857721	Reticulocyte percentage	2.97e-58	M1.001	Burden	365	412501	Reticulocyte percentage	1.0495e-27	ptv		214	256372						Reticulocyte percentage|Reticulocyte count|Mean sphered cell volume|Mean reticulocyte volume|High light scatter reticulocyte percentage|High light scatter reticulocyte count	Reticulocyte percentage|Reticulocyte count|Mean reticulocyte volume|High light scatter reticulocyte percentage|Mean sphered cell volume|High light scatter reticulocyte count|Mean corpuscular haemoglobin concentration	Glycated haemoglobin (HbA1c)|Direct bilirubin|Total bilirubin	Glycated haemoglobin (HbA1c)|Total bilirubin
LIPG	Apolipoprotein A (+1)	AA	AA,EUR	2.02977e-28	miss + pLOF	gbvc	RLRT		151	675	TRUE	FALSE	rs77960347	Apolipoprotein A	5.53e-52	M3.001	Burden	612	376129	Apolipoprotein A	3.12732e-57	genotypic	18-49586795-C-T	1117	233721	missense_variant							Apolipoprotein A|HDL cholesterol	Apolipoprotein A|HDL cholesterol|Cholesterol
SLCO1B3	Direct bilirubin (+1)	AA	AA,EUR	9.26356e-28	miss + pLOF	gbvc	RLRT	Hyperbilirubinemia, Rotor type, digenic (Digenic recessive)	187	1377	TRUE	TRUE	rs4149081	Total bilirubin	1.98e-140	M3.1	Burden	4822	410431	Total bilirubin	7.83619e-33	flexnonsyn		3071	255481								Total bilirubin|Direct bilirubin	Total bilirubin|Direct bilirubin
NR1H3	HDL cholesterol (+1)	EUR	AA,EUR	7.74903e-27	miss + pLOF	K	RLRT		100	715	TRUE	TRUE	rs1052373	HDL cholesterol	1.41e-32	M3.01	Burden	1805	378217	HDL cholesterol	1.75629e-14	genotypic	11-47259173-C-A	1452	235112	splice_region_variant							HDL cholesterol|Apolipoprotein A	HDL cholesterol
IGF2R	Lipoprotein A	AA	AA,EUR	3.61004e-26	miss + pLOF	K	RLRT	Hepatocellular carcinoma, somatic	442	1889	TRUE	TRUE	rs12207188	Lipoprotein A	8.27e-80	6:160063462:C:G	DelMissense	730	329316	Lipoprotein A	3.24289e-47	dominant	6-160063462-C-G	446	204350	missense_variant							Lipoprotein A	Lipoprotein A
HNF4A	SHBG (+1)	AA	AA,EUR	6.93648e-25	miss + pLOF	K	RLRT	Fanconi renotubular syndrome 4, with maturity-onset diabetes of the young (a.d.); {Diabetes mellitus, noninsulin-dependent} (a.d.); MODY, type I (a.d.)	85	559	TRUE	FALSE	rs137853336	SHBG	1.41e-42	20:44413714:C:T	DelMissense	125	374492	SHBG	4.83237e-25	dominant	20-44413714-C-T	83	232971	missense_variant							SHBG	SHBG
CLEC10A	SHBG	EUR	AA,EUR	2.98006e-24	miss + pLOF	K	RLRT		39	728	FALSE	FALSE	rs117573122	SHBG	4.39e-46	17:7075092:C:T	DelMissense	187	374810	SHBG	6.21955e-32	dominant	17-7075092-C-T	122	232971	missense_variant							SHBG	SHBG
PFKM	Glycated haemoglobin (HbA1c)	AA	AA,EUR	4.64151e-24	miss + pLOF	gbvc	RLRT	Glycogen storage disease VII (a.r.)	189	941	TRUE	TRUE	rs79054759	Glycated haemoglobin (HbA1c)	2.23e-42	M3.001	Burden	1515	412234	Glycated haemoglobin (HbA1c)	4.54046e-19	flexdmg		1911	256676						Haematocrit percentage|Haemoglobin concentration	Haematocrit percentage|Haemoglobin concentration	Glycated haemoglobin (HbA1c)	Glycated haemoglobin (HbA1c)
DOCK7	Triglycerides	AA	AA	5.55573e-24	rbp	K	RLRT	Developmental and epileptic encephalopathy 23 (a.r.)	193	1246	TRUE	TRUE	rs12130333
PDZK1	Urate	AA	AA,EUR	7.44125e-24	pLOF	gbvc	score		23	173	TRUE	TRUE	rs12129861	Urate	9.81e-48	M1.01	Burden	437	411604	Urate	1.51826e-15	flexdmg		373	256197								Urate	Urate
PDE3B	Triglycerides (+1)	AA	AA	7.66354e-24	miss + pLOF	K	RLRT		225	1510	TRUE	FALSE	rs150090666	Triglycerides	2.15e-60	M3.01	Burden	2002	411757	Triglycerides	1.53062e-28	ptv5pcnt		655	256301			Comparative height size at age 10 - Taller	Standing height|Hip circumference	Sitting height|Hip circumference|Standing height|Seated height|Leg fat free mass right|Leg predicted mass right|Leg fat free mass left|Weight|Leg predicted mass left|Basal metabolic rate|Trunk fat mass		Reticulocyte count|High light scatter reticulocyte count|Reticulocyte percentage|High light scatter reticulocyte percentage	Triglycerides|HDL cholesterol|Apolipoprotein A|Apolipoprotein B	Triglycerides|Vitamin D|HDL cholesterol
MRPL18	Lipoprotein A	AA	AA,EUR	9.65521e-24	miss + pLOF	K	RLRT		44	418	TRUE	FALSE	rs12207188							Lipoprotein A	8.54743e-29	dominant	6-159797411-G-T	398	204350	missense_variant								Lipoprotein A
SLC22A3	Lipoprotein A	EUR	AA,EUR	1.40479e-23	miss + pLOF	K	RLRT		107	723	TRUE	TRUE	rs572889	Lipoprotein A	1.88e-17	6:160437143:G:A	DelMissense	514	329018	Lipoprotein A	1.1878e-47	dominant	6-160410764-G-A	114	204350	missense_variant							Lipoprotein A	Lipoprotein A
AGPAT4	Lipoprotein A	AA	AA,EUR	3.05213e-23	rbp	K	RLRT		13	75	TRUE	TRUE	rs61735260							Lipoprotein A	6.66516e-35	dominant	6-161136617-A-G	86	204350	missense_variant								Lipoprotein A
ANGPTL4	Triglycerides (+1)	AA	AA,EUR	3.66012e-23	miss + pLOF	gbvc	RLRT	Plasma triglyceride level QTL, low (a.d.)	143	1145	TRUE	TRUE	rs116843064	Triglycerides	1.67e-44	M3.01	Burden	1238	411757	Triglycerides	9.14983e-20	flexnonsynmtr		1131	256301								Triglycerides|HDL cholesterol	Triglycerides|HDL cholesterol
PLEC	Alanine aminotransferase	AA	AA,EUR	4.01064e-23	miss + pLOF	K	RLRT	?Epidermolysis bullosa simplex 5D, generalized intermediate, autosomal recessive (a.r.); Epidermolysis bullosa simplex 5B, with muscular dystrophy (a.r.); Epidermolysis bullosa simplex 5C, with pyloric atresia (a.r.); Epidermolysis bullosa simplex 5A, Ogna type (a.d.); Muscular dystrophy, limb-girdle, autosomal recessive 17 (a.r.)	1736	14370	FALSE	FALSE	.							Alanine aminotransferase	3.05164e-43	dominant	8-143950402-C-T	304	256417	missense_variant					Platelet distribution width			Alanine aminotransferase
ALDH16A1	Urate	EUR	EUR	4.40055e-23	miss + pLOF	K	RLRT		266	2060	FALSE	FALSE	.							Urate	8.60053e-41	dominant	19-49465749-C-G	543	256197	missense_variant	Source of report of M10 (gout)|Union#M10#M10 Gout|20002#1466#gout|Union#M109#M10.9 Gout| unspecified							Urate
SHARPIN	Alanine aminotransferase	AA	AA,EUR	7.18331e-23	rbp	K	RLRT		4	43	FALSE	FALSE	.							Alanine aminotransferase	2.89425e-26	dominant	8-144099299-C-T	42	256417	synonymous_variant								Alanine aminotransferase
LPA	Lipoprotein A	EUR	AA,EUR	2.04158e-22	miss + pLOF	K	RLRT	[LPA deficiency, congenital] (a.d.); {Coronary artery disease, susceptibility to} (a.d.)	269	1796	TRUE	TRUE	rs6926458	Lipoprotein A	1.3e-73	M1.1	Burden	2027	329317	Lipoprotein A	1.75636e-75	dominant	6-160599494-A-G	1098	204350	splice_region_variant							Lipoprotein A	Lipoprotein A
SLCO1B1	Total bilirubin (+1)	EUR	AA,EUR	2.51376e-22	miss + pLOF	gbvc	RLRT	Hyperbilirubinemia, Rotor type, digenic (Digenic recessive)	141	889	TRUE	TRUE	rs4149081	Total bilirubin	7.14e-58	M3.01	Burden	2026	410431	Total bilirubin	1.07643e-17	flexdmg		777	255481								Total bilirubin|Direct bilirubin	Total bilirubin|Direct bilirubin
USP40	Total bilirubin (+1)	EUR	AA,EUR	3.21794e-22	miss + pLOF	K	RLRT		258	1876	TRUE	TRUE	rs62192778	Total bilirubin	1.26e-18	2:233496775:C:T	DelMissense	222	410431	Total bilirubin	3.74153e-17	dominant	2-233485843-T-C	1738	255481	missense_variant							Total bilirubin	Total bilirubin|Direct bilirubin
LRP2	Creatinine (+2)	EUR	AA,EUR	7.91223e-21	miss + pLOF	gbvc	RLRT	Donnai-Barrow syndrome (a.r.)	791	5433	TRUE	TRUE	rs3770636	Creatinine	5.04e-50	M3.001	Burden	4937	411881	Creatinine	1.48871e-25	ptvraredmg		6837	256364								Creatinine|Cystatin C|Urate	Creatinine|Cystatin C|Urate
SLC22A2	Creatinine (+1)	AA	AA,EUR	8.45112e-21	miss + pLOF	gbvc	RLRT		165	1038	TRUE	TRUE	rs3127573	Lipoprotein A	1.51e-242	6:160258624:A:AT	pLOF	760	329098	Lipoprotein A	1.73115e-136	dominant	6-160258624-A-AT	454	204350	frameshift_variant							Lipoprotein A|Creatinine	Lipoprotein A|Creatinine
LPL	HDL cholesterol (+2)	AA	AA,EUR	3.57778e-20	miss + pLOF	gbvc	RLRT	Lipoprotein lipase deficiency (a.r.); [High density lipoprotein cholesterol level QTL 11] (a.r.); Combined hyperlipidemia, familial (a.d.)	114	373	TRUE	TRUE	rs17091905	HDL cholesterol	5.45e-38	M3.01	Burden	658	378217	HDL cholesterol	8.22657e-55	flexdmg		940	235112								HDL cholesterol|Triglycerides|Apolipoprotein A	HDL cholesterol|Apolipoprotein A|Triglycerides
SLC22A7	Creatinine	EUR	AA,EUR	4.03055e-20	miss + pLOF	K	RLRT		119	756	TRUE	FALSE	rs138248684	Creatinine	4.18e-35	M3.01	Burden	1556	411881	Creatinine	6.12482e-19	dominant	6-43299925-G-A	503	256364	missense_variant							Creatinine	Creatinine
HSPG2	Alkaline phosphatase	AA	AA,EUR	2.26615e-19	miss + pLOF	K	RLRT	Dyssegmental dysplasia, Silverman-Handmaker type (a.r.); Schwartz-Jampel syndrome, type 1 (a.r.)	1424	10275	TRUE	FALSE	rs1130564	Alkaline phosphatase	1.69e-238	1:21861796:G:A	DelMissense	3665	411559	Alkaline phosphatase	1.03757e-125	genotypic	1-21861796-G-A	2275	256510	missense_variant	41200#C40#C40 Repair of conjunctiva						Alkaline phosphatase	Alkaline phosphatase
IGFBP3	IGF-1	AA	AA,EUR	3.22038e-19	miss + pLOF	gbvc	RLRT		58	325	TRUE	FALSE	rs9282734	IGF-1	2.43e-33	M3.01	Burden	624	409926	IGF-1	3.73828e-18	ptvraredmg		118	255118								IGF-1	IGF-1
CD36	Apolipoprotein A (+2)	AA	AA,EUR	4.46477e-19	miss + pLOF	gbvc	RLRT	Platelet glycoprotein IV deficiency (a.r.); {Coronary heart disease, susceptibility to, 7}; {Malaria, cerebral, susceptibility to}; {Malaria, cerebral, reduced risk of}	308	1832	FALSE	FALSE	.	Apolipoprotein A	4.08e-41	M3.01	Burden	3255	376129	Apolipoprotein A	1.34447e-16	flexnonsyn		2663	233721						Platelet distribution width|Red blood cell (erythrocyte) distribution width	Red blood cell erythrocyte distribution width|Platelet distribution width|Platelet count|Platelet crit	Apolipoprotein A|HDL cholesterol	Apolipoprotein A
JAK2	HDL cholesterol (+6)	AA	AA,EUR	5.22092e-19	miss + pLOF	K	RLRT	{Budd-Chiari syndrome, somatic}; Myelofibrosis, somatic; Erythrocytosis, somatic; Leukemia, acute myeloid, somatic; Thrombocythemia 3 (a.d., Somatic mutation); Polycythemia vera, somatic	254	1022	TRUE	FALSE	.	Platelet count (+1)	2.23e-307	9:5073770:G:T	DelMissense	313	419189	Union#D45#D45 Polycythaemia vera	3.795e-170	allelic	9-5073770-G-T	89	179876	missense_variant	Union#D45#D45 Polycythaemia vera|Union#D47#D47 Other neoplasms of uncertain or unknown behaviour of lymphoid| haematopoietic and related tissue|Union#BlockD37-D48#D37-D48 Neoplasms of uncertain or unknown behaviour|41202#D45#D45 Polycythaemia vera|41202#BlockD37-D48#D37-D48 Neoplasms of uncertain or unknown behaviour|Union#D471#D47.1 Chronic myeloproliferative disease|41200#X362#X36.2 Venesection…	ICD10 D47: Other neoplasms of uncertain behavior of lymphoid, hematopoietic and related tissue|ICD10 D75: Other and unspecified diseases of blood and blood-forming organs|ICD10 D69: Purpura and other hemorrhagic conditions|ICD10 D69.6: Thrombocytopenia, unspecified|ICD10 R16: Hepatomegaly and splenomegaly, not elsewhere classified|ICD10 R16.1: Splenomegaly, not elsewhere classified|Treatment or M…			Platelet crit|Platelet count|Red blood cell (erythrocyte) distribution width|Lymphocyte percentage|Platelet distribution width|Neutrophill percentage|Mean reticulocyte volume|Neutrophill count|Immature reticulocyte fraction|High light scatter reticulocyte count|High light scatter reticulocyte percentage|White blood cell (leukocyte) count|Lymphocyte count|Monocyte percentage|Reticulocyte percentag…	Platelet count|Platelet crit|Red blood cell erythrocyte distribution width|Lymphocyte percentage|Platelet distribution width|Neutrophil percentage|High light scatter reticulocyte count|Neutrophil count|High light scatter reticulocyte percentage|Immature reticulocyte fraction|Mean reticulocyte volume|Lymphocyte count|Reticulocyte count|Monocyte percentage|White blood cell leukocyte count|Reticuloc…	HDL cholesterol|Glycated haemoglobin (HbA1c)|Cholesterol|Cystatin C|Apolipoprotein A|LDL direct|IGF-1|Direct bilirubin|Apolipoprotein B|Total bilirubin|Alkaline phosphatase	Glycated haemoglobin (HbA1c)|HDL cholesterol|Cholesterol|Apolipoprotein A|Cystatin C|LDL direct|IGF-1|Apolipoprotein B
AC011604.2	Direct bilirubin (+1)	AA	AA,EUR	7.99757e-19	miss + pLOF	K	RLRT		318	2196	TRUE	TRUE	rs4149081
SLC39A4	Alanine aminotransferase	AA	AA,EUR	5.52443e-18	rbp	K	RLRT	Acrodermatitis enteropathica (a.r.)	3	32	FALSE	FALSE	rs147998249							Alanine aminotransferase	9.42411e-17	dominant	8-144415300-G-A	33	256417	synonymous_variant								Alanine aminotransferase
CGNL1	Cystatin C (+1)	AA	AA,EUR	5.88521e-18	miss + pLOF	K	RLRT		246	2156	TRUE	FALSE	rs1623697	Cystatin C	2.6e-20	M1.0001	Burden	206	412047	Cystatin C	9.08386e-11	ptv5pcnt		121	256492								Cystatin C|Creatinine	Cystatin C
SH2B3	Cystatin C	AA	AA,EUR	2.29003e-17	miss + pLOF	K	RLRT	Thrombocythemia, somatic; Myelofibrosis, somatic; Erythrocytosis, somatic	190	2341	TRUE	TRUE	rs653178	Platelet crit	4.46e-248	M3.1	Burden	3695	419060	Platelet crit	4.93702e-99	genotypic	12-111447506-G-A	1026	261243	missense_variant					Platelet crit|Platelet count|White blood cell (leukocyte) count|Neutrophill count	Platelet crit|Platelet count|White blood cell leukocyte count|Neutrophil count|Reticulocyte count|Haemoglobin concentration|Red blood cell erythrocyte count|Haematocrit percentage|High light scatter reticulocyte count|Eosinophil count|Lymphocyte count|Reticulocyte percentage|High light scatter reticulocyte percentage|Monocyte percentage	Cystatin C|HDL cholesterol|Apolipoprotein A|Cholesterol|Phosphate|Total bilirubin|Albumin|Direct bilirubin	Cystatin C|HDL cholesterol
PLIN1	HDL cholesterol (+1)	AA	AA,EUR	6.32572e-17	pLOF	gbvc	score	Lipodystrophy, familial partial, type 4 (a.d.)	35	335	TRUE	FALSE	.	HDL cholesterol	2.5e-22	M1.01	Burden	774	378217	HDL cholesterol	1.19658e-13	ptv5pcnt		422	235112							Reticulocyte count	HDL cholesterol|Triglycerides|Apolipoprotein A	HDL cholesterol|Apolipoprotein A
SLC34A3	Cystatin C (+3)	AA	AA,EUR	2.77556e-16	miss + pLOF	gbvc	RLRT	Hypophosphatemic rickets with hypercalciuria (a.r.)	224	1684	TRUE	FALSE	9:140127675_C_T	Cystatin C	1.48e-43	M3.1	Burden	3539	412047	Cystatin C	1.20851e-23	flexdmg		2152	256492								Cystatin C|Creatinine|Phosphate|Urea	Cystatin C|Creatinine|Phosphate
ANGPTL8	Triglycerides (+1)	AA	AA,EUR	7.97486e-16	pLOF	gbvc	score		22	259	TRUE	FALSE	rs145464906	Triglycerides	1.85e-29	M1.01	Burden	587	411757	Triglycerides	3.89764e-17	ptv5pcnt		315	256301								Triglycerides|HDL cholesterol|Apolipoprotein A	Triglycerides|HDL cholesterol|Apolipoprotein A
ENPP1	Phosphate	AA	AA,EUR	9.99201e-16	miss + pLOF	gbvc	RLRT	{Obesity, susceptibility to} (Multifactorial, a.d., a.r.); Hypophosphatemic rickets, autosomal recessive, 2 (a.r.); {Diabetes mellitus, non-insulin-dependent, susceptibility to} (a.d.); Arterial calcification, generalized, of infancy, 1 (a.r.); Cole disease (a.d.)	176	1033	TRUE	FALSE	rs3883882	Phosphate	4.09e-27	M3.001	Burden	759	377669	Phosphate	1.70438e-27	flexdmg		947	234781								Phosphate	Phosphate
MAP3K4	Lipoprotein A	EUR	AA,EUR	1.77636e-15	miss + pLOF	K	RLRT		183	626	TRUE	FALSE	rs61735260	Lipoprotein A	1.68e-31	6:161106580:G:C	DelMissense	72	329317	Lipoprotein A	8.62215e-20	dominant	6-161106580-G-C	47	204350	missense_variant							Lipoprotein A	Lipoprotein A
DNAH2	SHBG	EUR	AA,EUR	3.71925e-15	miss + pLOF	K	RLRT	Spermatogenic failure 45 (a.r.)	836	6152	TRUE	FALSE	rs1042522	SHBG	7.47e-13	17:7770907:G:T	DelMissense	47	374810	SHBG	9.03539e-12	dominant	17-7740849-T-C	1426	232971	missense_variant							SHBG	SHBG
CYP2R1	Vitamin D	EUR	AA,EUR	1.38223e-14	miss + pLOF	gbvc	RLRT	Rickets due to defect in vitamin D 25-hydroxylation deficiency (a.r.)	97	338	TRUE	FALSE	rs11023379	Vitamin D	8.21e-20	M3.01	Burden	965	394382	Vitamin D	8.92962e-64	recessive	11-14879385-G-A	224	245260	synonymous_variant							Vitamin D	Vitamin D
ABCG2	Urate	AA	AA,EUR	2.18714e-14	miss + pLOF	gbvc	RLRT	[Junior blood group system]; [Uric acid concentration, serum, QTL1] (?a.d.)	170	1575	TRUE	TRUE	rs4148157	Urate	1.98e-28	M3.01	Burden	2748	411604	Urate	2.72304e-14	flexdmg		2057	256197		20002#1466#gout						Urate	Urate
B4GALNT3	Alkaline phosphatase	AA	AA,EUR	3.91354e-14	miss + pLOF	gbvc	RLRT		246	2499	TRUE	FALSE	rs73046031	Alkaline phosphatase	4.77e-39	M3.01	Burden	3739	412086	Alkaline phosphatase	5.65651e-18	flexdmg		2079	256510				Standing height	Standing height|Seated height			Alkaline phosphatase	Alkaline phosphatase
ABCB11	Alkaline phosphatase (+1)	EUR	AA,EUR	1.02751e-13	miss + pLOF	K	RLRT	Cholestasis, benign recurrent intrahepatic, 2 (a.r.); Cholestasis, progressive familial intrahepatic 2 (a.r.)	253	1147	TRUE	TRUE	rs3755162	Alkaline phosphatase	9.47e-43	M3.01	Burden	2172	412086	Alkaline phosphatase	1.46679e-15	flexdmg		2840	256510								Alkaline phosphatase|Gamma glutamyltransferase	Alkaline phosphatase|Gamma glutamyltransferase
G6PC	C-reactive protein (+4)	AA	AA,EUR	1.61537e-13	miss + pLOF	gbvc	RLRT	Glycogen storage disease Ia (a.r.)	85	828	FALSE	FALSE	.	Triglycerides	1.38e-19	M3.01	Burden	1452	411757	Triglycerides	1.78915e-10	ptvraredmg		926	256301					Arm fat free mass right			Triglycerides|C-reactive protein|Gamma glutamyltransferase|Creatinine|Urate|IGF-1	Triglycerides
DGKD	Total bilirubin	AA	AA,EUR	1.86295e-13	miss + pLOF	K	RLRT		239	1191	TRUE	TRUE	rs78936963	Total bilirubin	8.81e-39	2:233449298:C:T	DelMissense	1359	410273	Total bilirubin	9.48468e-118	recessive	2-233462705-G-A	2248	255481	synonymous_variant							Total bilirubin|Direct bilirubin|Calcium	Total bilirubin|Direct bilirubin|Calcium
MAS1	Lipoprotein A	AA	AA,EUR	2.64844e-13	miss + pLOF	K	RLRT		62	472	TRUE	FALSE	rs12207188	Lipoprotein A	1.54e-11	M3.01	Burden	573	329317	Lipoprotein A	7.12445e-23	dominant	6-159907159-C-G	102	204350	synonymous_variant							Lipoprotein A	Lipoprotein A
TM6SF2	Triglycerides (+2)	AA	AA,EUR	3.09641e-13	miss + pLOF	gbvc	RLRT		85	1392	TRUE	TRUE	rs58542926							Apolipoprotein B	7.45602e-91	recessive	19-19268740-C-T	1379	255235	missense_variant			Liver proton density fat fraction (AMRA)|Liver fat percentage					Apolipoprotein B|LDL direct|Cholesterol|Triglycerides|Alkaline phosphatase|Direct bilirubin|Alanine aminotransferase|Aspartate aminotransferase
ECE1	Alkaline phosphatase	AA	AA,EUR	4.83946e-13	splice + pLOF	K	RLRT	{Hypertension, essential, susceptibility to} (Multifactorial); ?Hirschsprung disease, cardiac defects, and autonomic dysfunction (a.d.)	60	382	TRUE	FALSE	rs149344982
KDM6B	SHBG	AA	AA,EUR	5.72931e-13	splice + pLOF	K	RLRT	Neurodevelopmental disorder with coarse facies and mild distal skeletal abnormalities (a.d.)	62	203	FALSE	FALSE	rs1042522							SHBG	1.24152e-17	dominant	17-7848495-T-C	30	232971	missense_variant								SHBG
EDEM1	Alkaline phosphatase	AA	AA,EUR	8.21287e-13	miss + pLOF	gbvc	RLRT		147	484	TRUE	FALSE	rs7646106	Alkaline phosphatase	7.6e-28	M3.01	Burden	990	412086	Alkaline phosphatase	1.67619e-09	ptvraredmg_panancestry		931	267769								Alkaline phosphatase	Alkaline phosphatase
IQGAP2	Albumin (+1)	AA	AA,EUR	1.40099e-12	miss + pLOF	gbvc	RLRT		325	1938	FALSE	FALSE	rs34592828	Mean platelet thrombocyte volume	3.06e-300	M3.1	Burden	9656	419184	Mean platelet (thrombocyte) volume	1.01164e-96	ptv5pcnt		788	261243						Mean platelet (thrombocyte) volume|Platelet count|High light scatter reticulocyte count|High light scatter reticulocyte percentage|Reticulocyte count	Mean platelet thrombocyte volume|Platelet count|High light scatter reticulocyte count|Reticulocyte count|High light scatter reticulocyte percentage|Reticulocyte percentage|Platelet distribution width	Albumin|Total protein	Albumin|Total protein
CLDN10	Cystatin C	AA	AA	1.61993e-12	miss + pLOF	gbvc	RLRT	HELIX syndrome (a.r.)	74	297	TRUE	FALSE	rs17189719	Cystatin C	3.24e-33	M3.001	Burden	327	412047	Cystatin C	5.2703e-14	ptv5pcnt		59	256492								Cystatin C|Urea|Creatinine	Cystatin C
TNFRSF13B	Total protein	AA	AA,EUR	1.62265e-12	miss + pLOF	gbvc	RLRT	Immunodeficiency, common variable, 2 (a.d., a.r.); Immunoglobulin A deficiency 2	76	898	TRUE	TRUE	rs4273077	Total protein	1.45e-100	M3.1	Burden	6448	377964	Total protein	6.33797e-10	flexdmg		1688	234932					Interpolated Age of participant when operation took place		Platelet crit|Monocyte count|Monocyte percentage|Platelet count|Lymphocyte count|Red blood cell erythrocyte count|Mean platelet thrombocyte volume|Mean sphered cell volume|Neutrophil percentage|White blood cell leukocyte count|Mean corpuscular volume	Total protein|Albumin	Total protein
ATG16L1	Total bilirubin	AA	AA,EUR	2.02155e-12	rbp	K	RLRT	{Inflammatory bowel disease (Crohn disease) 10}	22	214	TRUE	FALSE	rs73998327							Total bilirubin	4.6961e-79	dominant	2-233264080-C-T	1439	255481	non_coding_transcript_exon_variant								Total bilirubin|Direct bilirubin
PRPSAP1	Urate	AA	AA,EUR	3.11207e-12	pLOF	gbvc	score		30	285	FALSE	FALSE	.	Urate	1.04e-12	M3.01	Burden	1085	411604														Urate
SLC30A8	Glycated haemoglobin (HbA1c)	AA	AA,EUR	3.37397e-12	miss + pLOF	gbvc	RLRT	{Diabetes mellitus, noninsulin-dependent, susceptibility to} (a.d.)	94	579	TRUE	TRUE	rs12156306	Glycated haemoglobin (HbA1c)	4.97e-20	M3.01	Burden	1256	412234	Glycated haemoglobin (HbA1c)	1.36164e-14	flexdmg		737	256676								Glycated haemoglobin (HbA1c)	Glycated haemoglobin (HbA1c)|Glucose
PPARG	HDL cholesterol	AA	AA,EUR	1.24826e-11	miss + pLOF	gbvc	RLRT	{Diabetes, type 2} (a.d.); Insulin resistance, severe, digenic (a.d.); Lipodystrophy, familial partial, type 3 (a.d.); [Obesity, resistance to]; Obesity, severe (Multifactorial, a.d., a.r.); Carotid intimal medial thickness 1	61	155	TRUE	TRUE	.	HDL cholesterol	3.56e-19	M3.0001	Burden	129	378217	HDL cholesterol	3.38748e-10	ptvraredmg		286	235112								HDL cholesterol|Apolipoprotein A	HDL cholesterol
CLNK	Urate	EUR	AA,EUR	1.44067e-11	miss + pLOF	K	RLRT		75	677	TRUE	TRUE	rs4643800	Urate	1.02e-17	4:10501311:C:T	DelMissense	604	411603	Urate	1.436e-12	dominant	4-10501311-C-T	375	256197	missense_variant							Urate	Urate
ANKRD12	Total protein	AA	AA	3.18399e-11	pLOF	gbvc	score		53	121	FALSE	FALSE	.	Total protein	1.81e-20	M1.001	Burden	282	377964	Total protein	8.68325e-16	ptv5pcnt		160	234932			Usual walking pace - Slow pace		Touchscreen duration|Townsend deprivation index at recruitment|Education score England|Index of Multiple Deprivation England	Lymphocyte percentage|Neutrophill percentage|Mean corpuscular haemoglobin|Lymphocyte count	Neutrophil percentage|Lymphocyte percentage|Mean corpuscular haemoglobin|Red blood cell erythrocyte distribution width|Red blood cell erythrocyte count|Lymphocyte count	Total protein|Calcium	Total protein
SLC47A1	Creatinine	AA	AA,EUR	3.29149e-11	splice + pLOF	gbvc	RLRT		151	1315	TRUE	TRUE	rs76578497	Creatinine	8.13e-38	M3.1	Burden	4209	411881	Creatinine	3.49832e-19	genotypic	17-19555892-T-A	945	256364	missense_variant							Creatinine	Creatinine
SLC22A1	Lipoprotein A	AA	AA,EUR	4.11288e-11	miss + pLOF	K	RLRT		146	1006	TRUE	TRUE	rs3798164	Lipoprotein A	1.92e-14	6:160122298:C:A	pLOF	440	329288	Lipoprotein A	1.00126e-13	dominant	6-160122175-G-A	43	204350	synonymous_variant							Lipoprotein A	Lipoprotein A
PKHD1	Gamma glutamyltransferase (+1)	AA	AA,EUR	4.82811e-11	miss + pLOF	K	RLRT	Polycystic kidney disease 4, with or without hepatic disease (a.r.)	724	4400	FALSE	FALSE	.	Gamma glutamyltransferase	1.17e-21	M3.01	Burden	5327	411861	Gamma glutamyltransferase	8.99538e-15	ptv		1014	256366								Gamma glutamyltransferase|Creatinine	Gamma glutamyltransferase
GIGYF1	Glycated haemoglobin (HbA1c) (+4)	AA	AA,EUR	1.14042e-10	pLOF	gbvc	score		41	68	FALSE	FALSE	rs41303495	Glycated haemoglobin (HbA1c)	2.82e-25	M1.001	Burden	156	412234	Glycated haemoglobin (HbA1c)	8.73801e-15	ptv5pcnt		94	256676		Union#BlockE10-E14#E10-E14 Diabetes mellitus	T2D|ICD10 E11: Type 2 diabetes mellitus		Education score England|Hand grip strength left|Townsend deprivation index at recruitment		Red blood cell erythrocyte count	Glycated haemoglobin (HbA1c)|Cholesterol|LDL direct|Glucose|Apolipoprotein B|Cystatin C	Glycated haemoglobin (HbA1c)|Cholesterol|LDL direct|Apolipoprotein B|Glucose
FLG	Vitamin D	AA	AA,EUR	1.54276e-10	pLOF	gbvc	score	Ichthyosis vulgaris (a.d., a.r.); {Dermatitis, atopic, susceptibility to, 2}	350	2448	TRUE	FALSE	rs115288876	AtopicDermatitis	8.8e-50	M1.1	Burden	8823	276670	Vitamin D	2.26492e-131	ptv5pcnt		29649	245260		20002#1452#eczema|dermatitis|Union#L30#L30 Other dermatitis|Source of report of L30 (other dermatitis)|20002#2#dermatology|20002#8#haematology|dermatology|20002#1111#asthma|42015#Source of asthma report|Union#J45#J45 Asthma|Source of report of L20 (atopic dermatitis)|Union#L20#L20 Atopic dermatitis|Source of report of J45 (asthma)|20002#21#respiratory|ent|Union#L309#L30.9 Dermatitis| unspecified|…	AtopicDermatitis|Non cancer illness code self reported - eczema dermatitis|Non cancer illness code self reported - eczema dermatitis/ICD10 L30|ChildhoodAsthmaCases vs AllergicDiseaseControls|AllergicDiseaseCases vs AllergicDiseaseControls|AsthmaCases vs AllergicDiseaseControls|Asthma|Non cancer illness code self reported - asthma|ICD10 L20: Atopic dermatitis|Atopy CC|Non cancer illness code self …	Age hay fever| rhinitis or eczema diagnosed|Age asthma diagnosed|Age asthma diagnosed by doctor|Impedance of arm (right)|Interpolated Age of participant when non-cancer illness first diagnosed|Hand grip strength (left)|Interpolated Year when non-cancer illness first diagnosed|Impedance of arm (left)|Hand grip strength (right)|Impedance of whole body|Impedance of leg (left)	Age hay fever rhinitis or eczema diagnosed			Vitamin D	Vitamin D
GH1	IGF-1	AA	AA	1.8457e-10	splice + pLOF	gbvc	RLRT	Kowarski syndrome (a.r.); Growth hormone deficiency, isolated, type II (a.d.); Growth hormone deficiency, isolated, type IB; Growth hormone deficiency, isolated, type IA (a.r.)	49	470	TRUE	FALSE	rs5388							Standing height	2.49804e-16	flexnonsyn		2156	268320				Standing height|Trunk fat-free mass|Trunk predicted mass|Whole body water mass|Whole body fat-free mass|Arm predicted mass (left)|Arm fat-free mass (left)|Arm fat-free mass (right)|Arm predicted mass (right)|Basal metabolic rate|Leg predicted mass (left)|Leg predicted mass (right)|Leg fat-free mass (right)|Leg fat-free mass (left)|Sitting height					IGF-1
ABCB4	Alanine aminotransferase	AA	AA	2.2954e-10	miss + pLOF	gbvc	RLRT	Gallbladder disease 1 (a.d., a.r.); Cholestasis, intrahepatic, of pregnancy, 3 (a.d., a.r.); Cholestasis, progressive familial intrahepatic 3 (a.r.)	226	1192	TRUE	FALSE	rs1202283	Alanine aminotransferase	1.17e-23	M3.01	Burden	2762	411932	Alanine aminotransferase	2.87816e-12	ptvraredmg		1245	256417		Union#K80#K80 Cholelithiasis|Source of report of K80 (cholelithiasis)|41200#J183#J18.3 Total cholecystectomy NEC|41202#K80#K80 Cholelithiasis|41200#J18#J18 Excision of gall bladder	ICD10 K80: Cholelithiasis|Non cancer illness code self reported - cholelithiasis gall stones|Non cancer illness code self reported - cholelithiasis gall stones/ICD10 K80|ICD10 K80.2: Calculus of gallbladder without cholecystitis					Alanine aminotransferase	Alanine aminotransferase
PKD1	Creatinine	EUR	AA,EUR	2.77006e-10	miss + pLOF	K	RLRT	Polycystic kidney disease 1 (a.d.)	1255	10695	FALSE	FALSE	.	ICD10 Q61: Cystic kidney disease	2.84e-129	M3.0001	Burden	1563	387682	20002#1427#polycystic kidney	1.23e-103	ptv		82	268955		20002#1427#polycystic kidney|Source of report of Q61 (cystic kidney disease)|Union#Q612#Q61.2 Polycystic kidney| adult type|Union#Q61#Q61 Cystic kidney disease|Union#Q613#Q61.3 Polycystic kidney| unspecified|Union#BlockQ60-Q64#Q60-Q64 Congenital malformations of the urinary system|20002#1405#other renal|kidney problem|42027#Source of end stage renal disease report|41202#N18#N18 Chronic renal fail…	ICD10 Q61: Cystic kidney disease|ICD10 Z94: Transplanted organ and tissue status|ICD10 N18: Chronic kidney disease|ICD10 Z99.2: Dependence on renal dialysis|ICD10 N18.9: Chronic kidney disease, unspecified|ICD10 Z99: Dependence on enabling machines and devices, not elsewhere classified|ICD10 I12: Hypertensive chronic kidney disease|ICD10 I12.0: Hypertensive chronic kidney disease with stage 5 chr…			Red blood cell (erythrocyte) count|Haemoglobin concentration		Cystatin C|Creatinine|Urea|Alkaline phosphatase|Urate	Creatinine|Cystatin C|Urea|Alkaline phosphatase|Urate
EXOC3L4	Gamma glutamyltransferase	AA	AA	3.64414e-10	miss + pLOF	gbvc	RLRT		187	1355	TRUE	TRUE	rs2297066	Mean platelet thrombocyte volume	7.51e-75	M3.01	Burden	1788	419184	Mean platelet (thrombocyte) volume	1.50906e-37	flexdmg		925	261243						Mean platelet (thrombocyte) volume	Mean platelet thrombocyte volume|Platelet count	Gamma glutamyltransferase	Gamma glutamyltransferase
FNDC1	Lipoprotein A	AA	AA,EUR	4.04236e-10	miss + pLOF	K	RLRT		369	2173	TRUE	TRUE	rs73020718							Lipoprotein A	2.28832e-12	dominant	6-159233766-A-T	107	204350	missense_variant								Lipoprotein A
DHCR7	Vitamin D	AA	AA,EUR	4.70595e-10	miss + pLOF	gbvc	RLRT	Smith-Lemli-Opitz syndrome (a.r.)	183	1850	TRUE	FALSE	rs11234027	Vitamin D	4.17e-19	M3.01	Burden	3484	394382	Vitamin D	5.59412e-37	ptv5pcnt		5511	245260								Vitamin D	Vitamin D
SLC9A5	HDL cholesterol (+1)	AA	AA	4.98242e-10	splice + pLOF	K	RLRT		98	287	TRUE	TRUE	rs1210978							HDL cholesterol	1.40949e-13	dominant	16-67270978-G-A	50	235112	missense_variant&splice_region_variant								HDL cholesterol|Apolipoprotein A
NDUFB8	Aspartate aminotransferase	AA	AA,EUR	5.06541e-10	splice + pLOF	K	RLRT	Mitochondrial complex I deficiency, nuclear type 32 (a.r.)	32	212	FALSE	FALSE	rs2862926							Aspartate aminotransferase	1.52991e-20	dominant	10-100526975-C-T	24	255610	synonymous_variant&splice_region_variant								Aspartate aminotransferase
ABCA6	Albumin	EUR	AA,EUR	5.16058e-10	miss + pLOF	gbvc	RLRT		304	2171	TRUE	FALSE	rs113408695	Albumin	8.24e-13	M3.01	Burden	2206	378401	Albumin	1.57466e-10	flexdmg		3203	235230								Albumin	Albumin
ZNF7	Alanine aminotransferase	EUR	EUR	5.9552e-10	rbp	K	RLRT		21	238	TRUE	FALSE	rs147998249
TRPM8	Total bilirubin	AA	AA,EUR	6.49671e-10	miss + pLOF	K	RLRT		263	1430	TRUE	FALSE	rs2270854	Total bilirubin	5.97e-26	2:233970266:C:T	DelMissense	1303	409941	Total bilirubin	5.12876e-31	genotypic	2-233939165-G-T	2178	255481	synonymous_variant							Total bilirubin|Direct bilirubin	Total bilirubin|Direct bilirubin
GCM2	Calcium	AA	AA,EUR	9.39578e-10	miss + pLOF	K	RLRT	Hypoparathyroidism, familial isolated 2 (a.d., a.r.); Hyperparathyroidism 4 (a.d.)	76	619	TRUE	FALSE	rs61741855	Calcium	1.11e-17	M3.01	Burden	1383	378246														Calcium
HBB	Glycated haemoglobin (HbA1c)	AA	AA	1.10372e-09	miss + pLOF	K	RLRT	Methemoglobinemia, beta type (a.d.); Thalassemia-beta, dominant inclusion-body (a.d.); Sickle cell anemia (a.r.); Thalassemia, beta; Delta-beta thalassemia (a.d.); {Malaria, resistance to}; Hereditary persistence of fetal hemoglobin (a.d.); Heinz body anemia (a.d.); Erythrocytosis 6 (a.d.)	33	92	TRUE	FALSE	rs1609812	Mean corpuscular volume	8.8e-232	M1.001	Burden	98	419192	Mean corpuscular volume	1.53903e-102	ptv5pcnt		41	261245		Union#D56#D56 Thalassaemia|Source of report of D56 (thalassaemia)|20002#1340#thalassaemia|20002#1451#hereditary|genetic haematological disorder|Union#BlockD55-D59#D55-D59 Haemolytic anaemias|Union#D563#D56.3 Thalassaemia trait|20002#18#haematology|Source of report of D50 (iron deficiency anaemia)|20002#8#haematology|dermatology|Union#ChapterIII#Chapter III Diseases of the blood and blood-forming …				Mean corpuscular volume|Mean corpuscular haemoglobin|Red blood cell (erythrocyte) count|Haemoglobin concentration|Mean corpuscular haemoglobin concentration|Mean sphered cell volume|Red blood cell (erythrocyte) distribution width|Haematocrit percentage|Mean reticulocyte volume|High light scatter reticulocyte count|Reticulocyte count	Mean corpuscular volume|Mean corpuscular haemoglobin|Red blood cell erythrocyte count|Haemoglobin concentration|Mean corpuscular haemoglobin concentration|Mean sphered cell volume|Red blood cell erythrocyte distribution width|Haematocrit percentage|Mean reticulocyte volume|High light scatter reticulocyte count|Reticulocyte count|Immature reticulocyte fraction|High light scatter reticulocyte perce…	Total bilirubin	Total bilirubin|Direct bilirubin
APOE	Apolipoprotein B	AA	AA,EUR	2.03556e-09	miss + pLOF	K	RLRT	Alzheimer disease 2 (a.d.); Sea-blue histiocyte disease (a.r.); {?Alzheimer disease, protection against, due to APOE3-Christchurch} (a.d.); {Coronary artery disease, severe, susceptibility to}; Lipoprotein glomerulopathy; {?Macular degeneration, age-related} (a.d.); Hyperlipoproteinemia, type III	93	622	TRUE	TRUE	rs769449							Apolipoprotein B (+1)	0	recessive	19-44908822-C-T	1473	255235	missense_variant					Red blood cell (erythrocyte) distribution width|High light scatter reticulocyte percentage|Immature reticulocyte fraction|High light scatter reticulocyte count|Reticulocyte percentage|Reticulocyte count|Mean corpuscular haemoglobin			Apolipoprotein B|LDL direct|Cholesterol|Triglycerides|Lipoprotein A|Direct bilirubin|Apolipoprotein A|C-reactive protein
GHRH	IGF-1	AA	AA	2.06999e-09	miss + pLOF	gbvc	RLRT	Gigantism due to GHRF hypersecretion; ?Isolated growth hormone deficiency due to defect in GHRF	22	117	FALSE	FALSE	.	IGF-1	1.52e-20	M3.001	Burden	141	409926	Standing height	6.74868e-12	flexdmg		97	268320				Standing height|Sitting height|Trunk predicted mass	Standing height|Trunk fat free mass|Trunk predicted mass|Sitting height|Whole body fat free mass|Whole body water mass|Forced expiratory volume in 1 second FEV1 predicted			IGF-1	IGF-1
INSR	Triglycerides	AA	AA	3.132e-09	miss + pLOF	gbvc	RLRT	Rabson-Mendenhall syndrome (a.r.); Leprechaunism (a.r.); Diabetes mellitus, insulin-resistant, with acanthosis nigricans; Hyperinsulinemic hypoglycemia, familial, 5 (a.d.)	192	985	TRUE	TRUE	rs2042901	Triglycerides	5.89e-16	M3.1	Burden	6347	411757														Triglycerides
G6PC2	Glucose	EUR	AA,EUR	3.5516e-09	miss + pLOF	gbvc	RLRT		82	738	TRUE	TRUE	rs569805	Glucose	9.56e-172	M3.1	Burden	10938	377948	Glucose	1.60275e-25	dominant	2-168907858-C-T	1427	234928	stop_gained							Glucose|Glycated haemoglobin (HbA1c)	Glucose|Glycated haemoglobin (HbA1c)
BOP1	Alanine aminotransferase	EUR	EUR	3.88064e-09	splice + pLOF	K	RLRT		112	693	FALSE	FALSE	rs147998249
A1CF	Gamma glutamyltransferase	AA	AA	4.12448e-09	pLOF	gbvc	score		25	63	TRUE	FALSE	rs41274050	Triglycerides	1.67e-27	10:50814012:C:T	DelMissense	8164	411575	Gamma glutamyltransferase	8.74407e-11	ptv5pcnt		93	256366								Triglycerides|Gamma glutamyltransferase|Apolipoprotein B	Gamma glutamyltransferase
PAPPA2	IGF-1	AA	AA	5.38343e-09	miss + pLOF	gbvc	RLRT	Short stature, Dauber-Argente type (a.r.)	288	1208	TRUE	FALSE	rs10913200	IGF-1	1.96e-33	M3.001	Burden	1555	409926	IGF-1	1.20536e-18	ptvraredmg		1178	255118				Whole body water mass|Whole body fat-free mass|Arm predicted mass (right)|Trunk fat-free mass|Trunk predicted mass|Arm fat-free mass (right)|Leg fat-free mass (right)|Leg predicted mass (right)|Basal metabolic rate|Sitting height|Leg fat-free mass (left)|Arm fat-free mass (left)|Leg predicted mass (left)|Standing height|Arm predicted mass (left)	Whole body water mass|Trunk fat free mass|Whole body fat free mass|Trunk predicted mass|Sitting height|Leg fat free mass right|Leg predicted mass right|Arm fat free mass right|Arm predicted mass right|Leg predicted mass left|Leg fat free mass left|Basal metabolic rate|Standing height|Arm fat free mass left|Arm predicted mass left			IGF-1	IGF-1
EHBP1L1	Urate	EUR	EUR	5.74766e-09	miss + pLOF	K	RLRT		250	1953	FALSE	FALSE	rs471618							Urate	2.31477e-10	dominant	11-65584987-T-C	110	256197	missense_variant								Urate
ZNF12	IGF-1	AA	AA	6.11461e-09	miss + pLOF	K	RLRT		91	263	TRUE	FALSE	rs13224671	IGF-1	1.12e-18	M3.001	Burden	171	409926	IGF-1	8.6772e-14	flexdmg		128	255118								IGF-1	IGF-1
SRSF2	HDL cholesterol	EUR	EUR	6.19321e-09	miss + pLOF	K	RLRT		10	51	FALSE	FALSE	.	ICD10 C92: Myeloid leukemia	1.96e-43	M3.01	Burden	182	387913	Union#C92#C92 Myeloid leukaemia	1.97e-40	flexdmg		112	219634		Union#C92#C92 Myeloid leukaemia|40001#C92#C92 Myeloid leukaemia|40001#C920#C92.0 Acute myeloid leukaemia|41272#W36#W36 Diagnostic puncture of bone|40001#BlockC81-C96#C81-C96 Malignant neoplasms| stated or presumed to be primary| of lymphoid| haematopoietic and related tissue|41272#W365#W36.5 Diagnostic extraction of bone marrow NEC|Union#C920#C92.0 Acute myeloid leukaemia|41202#C92#C92 Myeloid le…	ICD10 C92: Myeloid leukemia|ICD10 D70: Neutropenia|ICD10 D69.6: Thrombocytopenia, unspecified|ICD10 D69: Purpura and other hemorrhagic conditions|ICD10 A41.9: Sepsis, unspecified organism|ICD10 A41: Other sepsis|ICD10 Z51.3: Blood transfusion without reported diagnosis (Z51.3)|ICD10 D64.9: Anemia, unspecified|ICD10 D64: Other anemias			Reticulocyte percentage|Reticulocyte count|High light scatter reticulocyte percentage|High light scatter reticulocyte count|Red blood cell (erythrocyte) distribution width|Platelet distribution width	High light scatter reticulocyte percentage|Reticulocyte percentage|High light scatter reticulocyte count|Reticulocyte count|Platelet distribution width|Platelet count|Immature reticulocyte fraction|Red blood cell erythrocyte distribution width|Platelet crit|Eosinophil count|Eosinophil percentage|Mean reticulocyte volume	HDL cholesterol
SOD2	Lipoprotein A	AA	AA	6.68784e-09	rbp	K	RLRT		49	185	TRUE	FALSE	rs12207188							Lipoprotein A	1.99845e-23	dominant	6-159692828-A-G	74	204350	missense_variant								Lipoprotein A
CNNM1	Aspartate aminotransferase	EUR	EUR	7.06742e-09	miss + pLOF	K	RLRT		117	426	TRUE	FALSE	10:101157378_CGTT_C	Aspartate aminotransferase	6.14e-27	10:99330450:G:A	DelMissense	21	410630														Aspartate aminotransferase
SAG	Total bilirubin	EUR	EUR	1.01374e-08	splice + pLOF	K	RLRT	Retinitis pigmentosa 47; Oguchi disease-1 (a.r.)	64	394	TRUE	FALSE	rs72976383	Total bilirubin	1.11e-20	2:233320822:C:T	DelMissense	2820	409736	Total bilirubin	1.10607e-103	recessive	2-233346902-T-C	1701	255481	missense_variant							Total bilirubin|Direct bilirubin	Total bilirubin|Direct bilirubin
NLRP3	C-reactive protein	EUR	EUR	1.03582e-08	miss + pLOF	K	RLRT	CINCA syndrome (a.d.); Familial cold inflammatory syndrome 1 (a.d.); Keratoendothelitis fugax hereditaria (a.d.); Deafness, autosomal dominant 34, with or without inflammation (a.d.); Muckle-Wells syndrome (a.d.)	99	428	TRUE	TRUE	rs12048215							C-reactive protein	1.36971e-10	ptvraredmg		736	255956									C-reactive protein
SYNJ2	Gamma glutamyltransferase	AA	AA	1.5505e-08	miss + pLOF	gbvc	RLRT		434	3020	TRUE	FALSE	rs12528678	Gamma glutamyltransferase	8.18e-44	M3.1	Burden	17107	411861	Gamma glutamyltransferase	1.44398e-13	dominant	6-158086968-C-T	1536	256366	missense_variant		Hearing difficulty problems - Yes|hearing loss					Gamma glutamyltransferase|Alkaline phosphatase	Gamma glutamyltransferase

## Sheet: Legend - Supplementary Data 4
Column	Description
gene_name	Gene name
pheno_monti2021	lead phenotype ("+" used in case of ties)
analysis_monti2021	analysis which gave lowest p-value ("AA" or "EUR")
sig_analysis_monti2021	analysis in which association was significant ("AA", "EUR" or "AA,EUR")
p-value	p-value
effect	variant effect type which gave the lowest p-value
test_type	test type which gave the lowest p-value
omim	OMIM entries for the gene
n_snp	Number of variants
nCarrier	Number of carriers
GWAS_catalog_hit	Whether a variant within the gene is reported with the lead phenotype in the GWAS catalog
phenoscanner_hit	Whether a variant within the gene is reported with the lead phenotype in Phenoscanner
cond_snp	The lead-SNP from Sinnott Armstrong et al. associated with the lead phenotype within +-500kb of the gene start (if any)
pheno_backman2021	The lead-phenotype in Backman et al. ("+" used in case of ties)
pval_backman2021	The p-value of the lead-phenotype in Backman et al.
variant_backman2021	The lead-model or lead-variant from Backman et al.
model_backman2021	The type of test of lead variant category from Backman et al.
nCarriers_backman2021	The number of carriers of the lead variant from Backman et al.
nSamples_backman2021	The number of samples for the lead phenotype from Backman et al.
pheno_wang2021	The lead phenotype from Wang et al. ("+" used in case of ties)
pval_wang2021	The p-value of the lead-phenotype in Wang et al.
model_wang2021	The lead model from Wang et al.
variant_wang2021	The lead variant from Wang et al. (if the lead association for the gene was a single-variant association)
nCarriers_wang2021	The number of carriers of the lead variant/model from Wang et al.
nSamples_wang2021	The number of samples for the lead phenotype from Wang et al.
effect_type_wang2021	The effect type of the lead variant from Wang et al. (if the lead association for the gene was a single-variant association)
wang2021_binary_traits	Significant binary-trait-associations, ordered by singificance level, for Wang et al.
backman2021_binary_traits	Significant binary-trait-associations, ordered by singificance level, for Backman et al.
wang2021_nonblood_quantitative_traits	Significant non-hematological quantitative-trait-associations, ordered by significance level, for Wang et al.
backman2021_nonblood_quantitative_traits	Significant non-hematological quantitative-trait-associations, ordered by significance level, for Backman et al.
wang2021_blood_traits	Significant blood-count-trait associations, ordered by significance level, for Wang et al.
backman2021_blood_traits	Significant blood-count-trait associations, ordered by significance level, for Backman et al.
backman2021_blood_biomarker_traits	Significant blood-biomarker-trait associations, ordered by significance level, for Backman et al.
wang2021_blood_biomarker_traits	Significant blood-biomarker-trait associations, ordered by significance level, for Wang et al.
