# Supplementary material for: Identifying interpretable gene-biomarker associations with functionally informed kernel-based tests in 190,000 exomes
Source: Nat Commun. 2022 Sep 10;13:5332. doi: 10.1038/s41467-022-32864-2 (PMC9464252; doi:10.1038/s41467-022-32864-2)
Supplement: Supplementary file 8 — Supplementary Data 5 [file 41467_2022_32864_MOESM8_ESM.zip]

Archive with 124 entries (123 files):
- qqplots/
- qqplots/miss_K_sLRT_Alanine_aminotransferase.pdf
- qqplots/miss_K_sLRT_Albumin.pdf
- qqplots/miss_K_sLRT_Alkaline_phosphatase.pdf
- qqplots/miss_K_sLRT_Apolipoprotein_A.pdf
- qqplots/miss_K_sLRT_Apolipoprotein_B.pdf
- qqplots/miss_K_sLRT_Aspartate_aminotransferase.pdf
- qqplots/miss_K_sLRT_Calcium.pdf
- qqplots/miss_K_sLRT_Cholesterol.pdf
- qqplots/miss_K_sLRT_Creactive_protein.pdf
- qqplots/miss_K_sLRT_Creatinine.pdf
- qqplots/miss_K_sLRT_Cystatin_C.pdf
- qqplots/miss_K_sLRT_Direct_bilirubin.pdf
- qqplots/miss_K_sLRT_Gamma_glutamyltransferase.pdf
- qqplots/miss_K_sLRT_Glucose.pdf
- qqplots/miss_K_sLRT_Glycated_haemoglobin_HbA1c.pdf
- qqplots/miss_K_sLRT_HDL_cholesterol.pdf
- qqplots/miss_K_sLRT_IGF1.pdf
- qqplots/miss_K_sLRT_LDL_direct.pdf
- qqplots/miss_K_sLRT_Lipoprotein_A.pdf
- qqplots/miss_K_sLRT_Phosphate.pdf
- qqplots/miss_K_sLRT_SHBG.pdf
- qqplots/miss_K_sLRT_Total_bilirubin.pdf
- qqplots/miss_K_sLRT_Total_protein.pdf
- qqplots/miss_K_sLRT_Triglycerides.pdf
- qqplots/miss_K_sLRT_Urate.pdf
- qqplots/miss_K_sLRT_Vitamin_D.pdf
- qqplots/miss_gbvc_sLRT_Alanine_aminotransferase.pdf
- qqplots/miss_gbvc_sLRT_Albumin.pdf
- qqplots/miss_gbvc_sLRT_Alkaline_phosphatase.pdf
- qqplots/miss_gbvc_sLRT_Apolipoprotein_A.pdf
- qqplots/miss_gbvc_sLRT_Apolipoprotein_B.pdf
- qqplots/miss_gbvc_sLRT_Aspartate_aminotransferase.pdf
- qqplots/miss_gbvc_sLRT_Calcium.pdf
- qqplots/miss_gbvc_sLRT_Cholesterol.pdf
- qqplots/miss_gbvc_sLRT_Creactive_protein.pdf
- qqplots/miss_gbvc_sLRT_Creatinine.pdf
- qqplots/miss_gbvc_sLRT_Cystatin_C.pdf
- qqplots/miss_gbvc_sLRT_Direct_bilirubin.pdf
- qqplots/miss_gbvc_sLRT_Gamma_glutamyltransferase.pdf
- qqplots/miss_gbvc_sLRT_Glucose.pdf
- qqplots/miss_gbvc_sLRT_Glycated_haemoglobin_HbA1c.pdf
- qqplots/miss_gbvc_sLRT_HDL_cholesterol.pdf
- qqplots/miss_gbvc_sLRT_IGF1.pdf
- qqplots/miss_gbvc_sLRT_LDL_direct.pdf
- qqplots/miss_gbvc_sLRT_Lipoprotein_A.pdf
- qqplots/miss_gbvc_sLRT_Phosphate.pdf
- qqplots/miss_gbvc_sLRT_SHBG.pdf
- qqplots/miss_gbvc_sLRT_Total_bilirubin.pdf
- qqplots/miss_gbvc_sLRT_Total_protein.pdf
- qqplots/miss_gbvc_sLRT_Triglycerides.pdf
- qqplots/miss_gbvc_sLRT_Urate.pdf
- qqplots/miss_gbvc_sLRT_Vitamin_D.pdf
- qqplots/pLOF_gbvc_score_Alanine_aminotransferase.pdf
- qqplots/pLOF_gbvc_score_Albumin.pdf
- qqplots/pLOF_gbvc_score_Alkaline_phosphatase.pdf
- qqplots/pLOF_gbvc_score_Apolipoprotein_A.pdf
- qqplots/pLOF_gbvc_score_Apolipoprotein_B.pdf
- qqplots/pLOF_gbvc_score_Aspartate_aminotransferase.pdf
- qqplots/pLOF_gbvc_score_Calcium.pdf
- qqplots/pLOF_gbvc_score_Cholesterol.pdf
- qqplots/pLOF_gbvc_score_Creactive_protein.pdf
- qqplots/pLOF_gbvc_score_Creatinine.pdf
- qqplots/pLOF_gbvc_score_Cystatin_C.pdf
- qqplots/pLOF_gbvc_score_Direct_bilirubin.pdf
- qqplots/pLOF_gbvc_score_Gamma_glutamyltransferase.pdf
- qqplots/pLOF_gbvc_score_Glucose.pdf
- qqplots/pLOF_gbvc_score_Glycated_haemoglobin_HbA1c.pdf
- qqplots/pLOF_gbvc_score_HDL_cholesterol.pdf
- qqplots/pLOF_gbvc_score_IGF1.pdf
- qqplots/pLOF_gbvc_score_LDL_direct.pdf
- qqplots/pLOF_gbvc_score_Lipoprotein_A.pdf
- qqplots/pLOF_gbvc_score_Phosphate.pdf
- qqplots/pLOF_gbvc_score_SHBG.pdf
- qqplots/pLOF_gbvc_score_Testosterone.pdf
- qqplots/pLOF_gbvc_score_Total_bilirubin.pdf
- qqplots/pLOF_gbvc_score_Total_protein.pdf
- qqplots/pLOF_gbvc_score_Triglycerides.pdf
- qqplots/pLOF_gbvc_score_Urate.pdf
- qqplots/pLOF_gbvc_score_Vitamin_D.pdf
- qqplots/rbp_K_sLRT_Alanine_aminotransferase.pdf
- qqplots/rbp_K_sLRT_Lipoprotein_A.pdf
- qqplots/rbp_K_sLRT_Total_bilirubin.pdf
- qqplots/rbp_K_sLRT_Triglycerides.pdf
- qqplots/splice_K_sLRT_Alanine_aminotransferase.pdf
- qqplots/splice_K_sLRT_Albumin.pdf
- qqplots/splice_K_sLRT_Alkaline_phosphatase.pdf
- qqplots/splice_K_sLRT_Apolipoprotein_A.pdf
- qqplots/splice_K_sLRT_Apolipoprotein_B.pdf
- qqplots/splice_K_sLRT_Aspartate_aminotransferase.pdf
- qqplots/splice_K_sLRT_Cholesterol.pdf
- qqplots/splice_K_sLRT_Cystatin_C.pdf
- qqplots/splice_K_sLRT_Gamma_glutamyltransferase.pdf
- qqplots/splice_K_sLRT_Glycated_haemoglobin_HbA1c.pdf
- qqplots/splice_K_sLRT_HDL_cholesterol.pdf
- qqplots/splice_K_sLRT_IGF1.pdf
- qqplots/splice_K_sLRT_LDL_direct.pdf
- qqplots/splice_K_sLRT_Lipoprotein_A.pdf
- qqplots/splice_K_sLRT_Phosphate.pdf
- qqplots/splice_K_sLRT_SHBG.pdf
- qqplots/splice_K_sLRT_Testosterone.pdf
- qqplots/splice_K_sLRT_Total_bilirubin.pdf
- qqplots/splice_K_sLRT_Triglycerides.pdf
- qqplots/splice_K_sLRT_Urate.pdf
- qqplots/splice_gbvc_sLRT_Alanine_aminotransferase.pdf
- qqplots/splice_gbvc_sLRT_Albumin.pdf
- qqplots/splice_gbvc_sLRT_Alkaline_phosphatase.pdf
- qqplots/splice_gbvc_sLRT_Apolipoprotein_A.pdf
- qqplots/splice_gbvc_sLRT_Apolipoprotein_B.pdf
- qqplots/splice_gbvc_sLRT_Aspartate_aminotransferase.pdf
- qqplots/splice_gbvc_sLRT_Calcium.pdf
- qqplots/splice_gbvc_sLRT_Cholesterol.pdf
- qqplots/splice_gbvc_sLRT_Creatinine.pdf
- qqplots/splice_gbvc_sLRT_Cystatin_C.pdf
- qqplots/splice_gbvc_sLRT_Direct_bilirubin.pdf
- qqplots/splice_gbvc_sLRT_Gamma_glutamyltransferase.pdf
- qqplots/splice_gbvc_sLRT_Glycated_haemoglobin_HbA1c.pdf
- qqplots/splice_gbvc_sLRT_HDL_cholesterol.pdf
- qqplots/splice_gbvc_sLRT_IGF1.pdf
- qqplots/splice_gbvc_sLRT_LDL_direct.pdf
- qqplots/splice_gbvc_sLRT_Lipoprotein_A.pdf
- qqplots/splice_gbvc_sLRT_Total_bilirubin.pdf
- qqplots/splice_gbvc_sLRT_Triglycerides.pdf
- qqplots/splice_gbvc_sLRT_Urate.pdf
